# Supplementary material for: Clade-specific adaptation and global spread of Staphylococcus aureus ST188 with emergence of a multidrug-resistant MRSA sublineage
Source: mSystems. 2025 Sep 24;11(1):e00848-25. doi: 10.1128/msystems.00848-25 (PMC12817943; doi:10.1128/msystems.00848-25)
Supplement: Table S1 — Information of 808 ST188 isolates analyzed in this study. [file msystems.00848-25-s0002.xlsx]

## Sheet: Table S1
Table S1. Information of 808 ST188 isolates analyzed in this study
Strain	BioSample	Year of isolation	Region	Province in China	Host	Isolation source	Class	SCCmec type	spa type	Clade
M00389	SAMN28668294	2019	Australia	Not applicable	Human	Respiratory tract	MRSA	IVa (2B)	t189	VI
62331X	SAMN28539256	2014	Netherlands	Not applicable	Human	Blood	MSSA	MSSA	t189	VII
SA136	SAMN29783626	2006	Australia	Not applicable	Human	Eye	MSSA	MSSA	t189	VII
M5-01	SAMN29783618	2018	Australia	Not applicable	Human	Eye	MSSA	MSSA	t189	VII
J110	SAMN27963689	2016	China	Jilin	Food	Food	MSSA	MSSA	t5229	VII
J109	SAMN27963688	2016	China	Jilin	Food	Food	MSSA	MSSA	t5229	VII
J241	SAMN27963713	2018	China	Jilin	Food	Food	MSSA	MSSA	t189	VI
J008	SAMN27963599	2014	China	Jilin	Food	Food	MSSA	MSSA	t189	VII
J010	SAMN27963601	2014	China	Jilin	Food	Food	MSSA	MSSA	t189	I
SA_SG_169	SAMN24979577	2013	Italy	Not applicable	Human	Blood	MSSA	MSSA	t2152	IV
GDX9Z102A	SAMN29766662	2019	China	Guangdong	Environment	Environment	MSSA	MSSA	t189	VII
GDX9Z11A	SAMN29766655	2019	China	Guangdong	Environment	Environment	MSSA	MSSA	t189	VII
GDH9P23A	SAMN29766645	2019	China	Guangdong	Pig	Animal	MSSA	MSSA	t189	VII
GDH9P31A	SAMN29766647	2019	China	Guangdong	Pig	Animal	MSSA	MSSA	t189	VII
GDH9P10A	SAMN29766642	2019	China	Guangdong	Human	Respiratory tract	MSSA	MSSA	t189	VII
GDH9P9A	SAMN29766641	2019	China	Guangdong	Pig	Animal	MSSA	MSSA	t189	VII
GDH9P3A	SAMN29766639	2019	China	Guangdong	Pig	Animal	MSSA	MSSA	t189	VII
GDH9P2A	SAMN29766638	2019	China	Guangdong	Pig	Animal	MSSA	MSSA	t189	VII
GDH9P1P	SAMN29766637	2019	China	Guangdong	Pig	Animal	MSSA	MSSA	t189	VII
GDB9Z22A-2	SAMN29766609	2019	China	Guangdong	Environment	Environment	MSSA	MSSA	t189	VII
GDB8P75A	SAMN29766601	2018	China	Guangdong	Pig	Animal	MSSA	MSSA	t2152	VII
GDB8P64A	SAMN29766600	2018	China	Guangdong	Pig	Animal	MSSA	MSSA	t2152	VII
GDB8P61A	SAMN29766599	2018	China	Guangdong	Pig	Animal	MSSA	MSSA	t2174	VII
p3-SID1016	SAMN25653501	2019	USA	Not applicable	Human	Skin/soft tissue	MSSA	MSSA	t189	IV
16PC178	SAMN30733115	2016	China	Hubei	Food	Food	MSSA	MSSA	t189	VI
chock57	SAMN03325955	2006	France	Not applicable	Human	Blood	MSSA	MSSA	t189	VII
BWH_549_S_aur	SAMN31137380	2022	USA	Not applicable	Human	Blood	MSSA	MSSA	t3196	VII
DFSA37	SAMN30701516	2019	China	Shanghai	Environment	Environment	MSSA	MSSA	t189	VII
JSSA29	SAMN30701549	2018	China	Shanghai	Human	Undetermined	MSSA	MSSA	t189	VII
SARJ42	SAMN30701675	2017	China	Shanghai	Environment	Environment	MSSA	MSSA	t189	VII
JDFM SA01	SAMN10147904	2017	South Korea	Not applicable	Environment	Environment	MSSA	MSSA	t189	VII
DTU_2020_1000164_1_SI_ESP_BAR_040	SAMEA111506021	2020	Spain	Not applicable	Human	Wound/pus	MSSA	MSSA	t189	VI
DTU_2020_1001039_1_SI_AUS_MUR_026	SAMEA111503509	2020	Australia	Not applicable	Human	Wound/pus	MSSA	MSSA	t2883	II
DTU_2020_1002362_1_SI_TUR_ORT_009	SAMEA111506306	2020	Turkey	Not applicable	Human	Undetermined	MSSA	MSSA	t2883	VII
DTU_2021_1003224_1_SI_NGA_IBARAP_016	SAMEA111505158	2020	Nigeria	Not applicable	Human	blood	MSSA	MSSA	t1858	VII
DTU_2020_1002205_1_SI_NZL_DUN_052	SAMEA111505010	2020	New Zealand	Not applicable	Human	Undetermined	MSSA	MSSA	t189	V
DTU_2020_1002195_1_SI_NZL_DUN_042	SAMEA111505007	2020	New Zealand	Not applicable	Human	Undetermined	MSSA	MSSA	t189	VI
DTU_2021_1002951_1_SI_PRY_SAN_046	SAMEA111505802	2020	Paraguay	Not applicable	Human	Urine	MSSA	MSSA	t189	VII
PR419	SAMN05337652	2012	United Kingdom	Not applicable	Human	Skin/soft tissue	MSSA	MSSA	t10966	VII
PR664	SAMN05337469	2012	United Kingdom	Not applicable	Human	Respiratory tract	MSSA	MSSA	t189	VII
PR566	SAMN05337454	2012	United Kingdom	Not applicable	Human	Respiratory tract	MSSA	MSSA	t1858	VII
M5870	SAMN30334898	2017	Denmark	Not applicable	Human	Skin/soft tissue	MRSA	IVa (2B)	t189	VI
M5561	SAMN30334746	2017	Denmark	Not applicable	Human	Blood	MRSA	IVa (2B)	t189	VI
M5633	SAMN30334786	2017	Denmark	Not applicable	Human	Blood	MRSA	IVa (2B)	t189	VI
M6740	SAMN30335340	2018	Denmark	Not applicable	Human	Skin/soft tissue	MRSA	IVa (2B)	t189	VI
M6750	SAMN30335347	2018	Denmark	Not applicable	Human	Blood	MRSA	IVa (2B)	t189	VI
M6760	SAMN30335353	2018	Denmark	Not applicable	Human	Skin/soft tissue	MRSA	IVa (2B)	t189	VI
M6959	SAMN30335468	2018	Denmark	Not applicable	Human	Skin/soft tissue	MRSA	IVa (2B)	t189	VI
M6360	SAMN30335142	2017	Denmark	Not applicable	Human	Skin/soft tissue	MRSA	IVa (2B)	t189	VI
M6786	SAMN30335365	2018	Denmark	Not applicable	Human	Skin/soft tissue	MRSA	IVa (2B)	t189	VI
H304_M12	SAMN05339900	2012	United Kingdom	Not applicable	Human	Respiratory tract	MSSA	MSSA	t189	VII
PR499	SAMN05345641	2012	United Kingdom	Not applicable	Human	Respiratory tract	MSSA	MSSA	t189	VII
H304_M14	SAMN05345637	2012	United Kingdom	Not applicable	Human	Respiratory tract	MSSA	MSSA	t189	VII
H197_Ex01	SAMN05340323	2011	United Kingdom	Not applicable	Human	Respiratory tract	MSSA	MSSA	t189	III
PR618	SAMN05336724	2012	United Kingdom	Not applicable	Human	Respiratory tract	MSSA	MSSA	t2769	VII
H127_Ex06	SAMN05336657	2012	United Kingdom	Not applicable	Human	Respiratory tract	MSSA	MSSA	t189	VII
H304_Ex06	SAMN05340456	2012	United Kingdom	Not applicable	Human	Respiratory tract	MSSA	MSSA	t189	VII
PR667	SAMN05339934	2012	United Kingdom	Not applicable	Human	Respiratory tract	MSSA	MSSA	t189	VII
H127_Ex01	SAMN05336683	2011	United Kingdom	Not applicable	Human	Respiratory tract	MSSA	MSSA	t189	VII
PR418	SAMN05340914	2012	United Kingdom	Not applicable	Human	Respiratory tract	MSSA	MSSA	t10966	VII
H197_M04	SAMN05337110	2012	United Kingdom	Not applicable	Human	Respiratory tract	MSSA	MSSA	t189	III
H197_M06	SAMN05337140	2012	United Kingdom	Not applicable	Human	Respiratory tract	MSSA	MSSA	t189	III
H197_Ex06	SAMN05340518	2012	United Kingdom	Not applicable	Human	Respiratory tract	MSSA	MSSA	t189	III
H304_M13	SAMN05340525	2012	United Kingdom	Not applicable	Human	Respiratory tract	MSSA	MSSA	t189	VII
PR222	SAMN05340284	2011	United Kingdom	Not applicable	Human	Respiratory tract	MSSA	MSSA	t189	VII
PR885	SAMN05337035	2012	United Kingdom	Not applicable	Human	Respiratory tract	MSSA	MSSA	t189	VII
BWH_715_S_aur	SAMN31980828	2022	USA	Not applicable	Human	blood	MSSA	MSSA	t189	VII
BWH_772_S_aur	SAMN31980777	2022	USA	Not applicable	Human	blood	MSSA	MSSA	t3196	VII
BWH_773_S_aur	SAMN31980788	2022	USA	Not applicable	Human	blood	MSSA	MSSA	t3196	VII
BWH_644_S_aur	SAMN31980803	2022	USA	Not applicable	Human	blood	MSSA	MSSA	t3196	VII
MPHVH320	SAMN30355854	2018	Denmark	Not applicable	Human	blood	MSSA	MSSA	t189	V
MPAUH2001	SAMN30355694	2018	Denmark	Not applicable	Human	blood	MSSA	MSSA	t189	VI
MPHVH360	SAMN30355893	2018	Denmark	Not applicable	Human	blood	MSSA	MSSA	t189	VII
W29253	SAMN09906594	2018	USA	Not applicable	Human	blood	MSSA	MSSA	t189	VII
MPHVH421	SAMN30355948	2018	Denmark	Not applicable	Human	blood	MSSA	MSSA	t189	VII
MPAUH2048	SAMN30355739	2018	Denmark	Not applicable	Human	blood	MSSA	MSSA	t189	VII
MPAUH2007	SAMN30355699	2018	Denmark	Not applicable	Human	blood	MSSA	MSSA	t189	IV
M68719	SAMN09906613	2018	USA	Not applicable	Human	blood	MSSA	MSSA	t189	IV
COP1407	SAMN08131559	2008	Cambodia	Not applicable	Human	Respiratory tract	MSSA	MSSA	Undetermined	VI
COP245	SAMN08131768	2008	Cambodia	Not applicable	Human	Respiratory tract	MSSA	MSSA	Undetermined	VI
PYO490	SAMN08131809	2007	Cambodia	Not applicable	Human	Wound/pus	MSSA	MSSA	t189	VI
2012_356.1	SAMN08131444	2012	Cambodia	Not applicable	Human	Respiratory tract	MRSA	IVa (2B)	t189	VI
COP569	SAMN08131521	2008	Cambodia	Not applicable	Human	Respiratory tract	MSSA	MSSA	t189	VI
COP1854	SAMN08131746	2008	Cambodia	Not applicable	Human	Respiratory tract	MRSA	IVa (2B)	t189	VI
2012_401	SAMN08131722	2012	Cambodia	Not applicable	Human	Respiratory tract	MRSA	IVa (2B)	t189	VI
COP605	SAMN08131695	2008	Cambodia	Not applicable	Human	Respiratory tract	MSSA	MSSA	t189	VI
2012_1012	SAMN08131433	2012	Cambodia	Not applicable	Human	Respiratory tract	MRSA	IVa (2B)	t189	VI
2012_320	SAMN08131715	2012	Cambodia	Not applicable	Human	Respiratory tract	MSSA	MSSA	t189	IV
2012_895	SAMN08131706	2012	Cambodia	Not applicable	Human	Respiratory tract	MRSA	IVa (2B)	t189	VI
2012_242	SAMN08131564	2012	Cambodia	Not applicable	Human	Respiratory tract	MRSA	IVa (2B)	t189	VI
COP638	SAMN08131448	2008	Cambodia	Not applicable	Human	Respiratory tract	MSSA	MSSA	t189	VI
2012_19	SAMN08131658	2012	Cambodia	Not applicable	Human	Respiratory tract	MRSA	IVa (2B)	t189	VI
2012_162	SAMN08131438	2012	Cambodia	Not applicable	Human	Respiratory tract	MRSA	IVa (2B)	t189	VI
PC0087	SAMN25295803	2018	Australia	Not applicable	Human	Respiratory tract	MSSA	MSSA	t189	III
PC0050	SAMN25295739	2018	Australia	Not applicable	Human	Respiratory tract	MSSA	MSSA	t189	VII
PC0036	SAMN25295713	2018	Australia	Not applicable	Human	Respiratory tract	MSSA	MSSA	t189	VII
PC0103	SAMN25295828	2018	Australia	Not applicable	Human	Respiratory tract	MSSA	MSSA	t189	VI
PC0143	SAMN25295871	2018	Australia	Not applicable	Human	Respiratory tract	MSSA	MSSA	t189	VII
PC0022	SAMN25295678	2018	Australia	Not applicable	Human	Respiratory tract	MSSA	MSSA	t189	VII
PC0022	SAMN25295679	2018	Australia	Not applicable	Human	Respiratory tract	MSSA	MSSA	t189	VII
PC0029	SAMN25295694	2018	Australia	Not applicable	Human	Respiratory tract	MSSA	MSSA	t189	II
2000444751	SAMN31723096	2020	France	Not applicable	Human	Respiratory tract	MSSA	MSSA	t2883	VII
188	SAMN16605304	2016	USA	Not applicable	Human	Blood	MSSA	MSSA	t189	VII
188	SAMN16605305	2016	USA	Not applicable	Human	Blood	MSSA	MSSA	t189	VII
188	SAMN16605207	2017	USA	Not applicable	Human	Blood	MSSA	MSSA	t189	VII
W76-I1-E1	SAMN17577219	2009	United Kingdom	Not applicable	Human	Respiratory tract	MSSA	MSSA	t189	IV
AA49-I1-E1	SAMN17579645	2010	United Kingdom	Not applicable	Human	Blood	MSSA	MSSA	t189	IV
V73-I1-E1	SAMN17576891	2011	United Kingdom	Not applicable	Human	Respiratory tract	MSSA	MSSA	t189	II
M11	SAMN17579631	2010	United Kingdom	Not applicable	Human	Respiratory tract	MSSA	MSSA	t189	VII
M21	SAMN17579727	2011	United Kingdom	Not applicable	Human	Respiratory tract	MSSA	MSSA	t189	VII
R30	SAMN17577307	2011	United Kingdom	Not applicable	Human	Blood	MSSA	MSSA	t189	VII
ZZ52-I1-E1	SAMN17579675	2011	United Kingdom	Not applicable	Human	Blood	MSSA	MSSA	t189	II
P59	SAMN17584838	2011	United Kingdom	Not applicable	Human	Respiratory tract	MSSA	MSSA	t2883	VII
L16163	SAMN17577100	2014	United Kingdom	Not applicable	Human	Blood	MSSA	MSSA	t189	VII
W55-I1-E1	SAMN17577095	2008	United Kingdom	Not applicable	Human	Blood	MSSA	MSSA	t189	VII
SAB9939	SAMN17584815	2012	United Kingdom	Not applicable	Human	Blood	MSSA	MSSA	t189	VII
BB69-I1-E1	SAMN17579768	2011	United Kingdom	Not applicable	Human	Respiratory tract	MSSA	MSSA	t189	V
SAB10656	SAMN17576939	2013	United Kingdom	Not applicable	Human	Blood	MSSA	MSSA	t189	IV
AA50-I1-E1	SAMN17584601	2010	United Kingdom	Not applicable	Human	Blood	MSSA	MSSA	t189	VII
YY60-I1-E1	SAMN17579713	2011	United Kingdom	Not applicable	Human	Respiratory tract	MSSA	MSSA	t189	VII
L88420	SAMN17577169	2014	United Kingdom	Not applicable	Human	Blood	MSSA	MSSA	t189	VII
U30-I1-E1	SAMN17584655	2009	United Kingdom	Not applicable	Human	Respiratory tract	MSSA	MSSA	t189	VII
P38	SAMN17580193	2011	United Kingdom	Not applicable	Human	Respiratory tract	MSSA	MSSA	t189	VII
H36984	SAMN17576474	2014	United Kingdom	Not applicable	Human	Blood	MSSA	MSSA	t189	V
SAB19030	SAMN17576611	2014	United Kingdom	Not applicable	Human	Blood	MSSA	MSSA	t189	VII
BB15-I1-E1	SAMN17576604	2011	United Kingdom	Not applicable	Human	Blood	MSSA	MSSA	t189	II
AA16-I1-E1	SAMN17576603	2010	United Kingdom	Not applicable	Human	Respiratory tract	MSSA	MSSA	t189	VII
t189	SAMN06847409	2015	USA	Not applicable	Human	blood	MSSA	MSSA	t189	IV
t189	SAMN06847438	2015	USA	Not applicable	Human	blood	MSSA	MSSA	t189	VII
BB90-I1-E1	SAMN17584722	2011	United Kingdom	Not applicable	Human	Blood	MSSA	MSSA	t189	III
XX48-I1-E1	SAMN17580073	2011	United Kingdom	Not applicable	Human	Respiratory tract	MSSA	MSSA	t189	VII
Q28_E1	SAMN17580068	2013	United Kingdom	Not applicable	Human	Respiratory tract	MSSA	MSSA	t189	VII
M8917	SAMN28615217	2020	Denmark	Not applicable	Human	Respiratory tract	MRSA	IVa (2B)	t189	VI
M8719	SAMN28615025	2020	Denmark	Not applicable	Human	Respiratory tract	MRSA	IVa (2B)	t189	VI
M8720	SAMN28615026	2020	Denmark	Not applicable	Human	Respiratory tract	MRSA	IVa (2B)	t189	VI
M8721	SAMN28615027	2020	Denmark	Not applicable	Human	Skin/soft tissue	MRSA	IVa (2B)	t189	VI
M8346	SAMN28614654	2019	Denmark	Not applicable	Human	Skin/soft tissue	MRSA	IVa (2B)	t189	VI
M8443	SAMN28614750	2019	Denmark	Not applicable	Human	Skin/soft tissue	MRSA	IVa (2B)	t189	VI
H131060196-407-2	SAMN08815371	2014	United Kingdom	Not applicable	Human	Undetermined	MSSA	MSSA	t9873	II
H131240104-409-2	SAMN08815280	2014	United Kingdom	Not applicable	Human	Undetermined	MSSA	MSSA	t4209	VII
H111200062-454-1	SAMN08815406	2014	United Kingdom	Not applicable	Human	Undetermined	MSSA	MSSA	t8275	VII
M7825	SAMN28593196	2019	Denmark	Not applicable	Human	Skin/soft tissue	MRSA	IVa (2B)	t189	VI
M8297	SAMN28593659	2019	Denmark	Not applicable	Human	Skin/soft tissue	MRSA	IVa (2B)	t189	VI
M7618	SAMN28592992	2019	Denmark	Not applicable	Human	Respiratory tract	MRSA	IVa (2B)	t189	VI
M7627	SAMN28593001	2019	Denmark	Not applicable	Human	Skin/soft tissue	MRSA	IVa (2B)	t189	VI
M7806	SAMN28593177	2019	Denmark	Not applicable	Human	Skin/soft tissue	MRSA	IVa (2B)	t189	VI
M7807	SAMN28593178	2019	Denmark	Not applicable	Human	Skin/soft tissue	MRSA	IVa (2B)	t189	VI
BPH3649	SAMEA104325203	2008	Australia	Not applicable	Human	Blood	MSSA	MSSA	t189	VII
BPH3546	SAMEA104317933	2008	Australia	Not applicable	Human	Blood	MSSA	MSSA	t189	VII
BPH3528	SAMEA104317915	2007	Australia	Not applicable	Human	Blood	MSSA	MSSA	t189	VII
BPH3520	SAMEA104317907	2007	Australia	Not applicable	Human	Blood	MSSA	MSSA	t189	VII
BPH3514	SAMEA104317901	2007	Australia	Not applicable	Human	Blood	MSSA	MSSA	t189	VII
BPH3488	SAMEA104317876	2007	Australia	Not applicable	Human	Blood	MSSA	MSSA	t189	VII
BPH3486	SAMEA104317874	2008	Australia	Not applicable	Human	Blood	MSSA	MSSA	t189	VII
BPH3454	SAMEA104317842	2008	Australia	Not applicable	Human	Blood	MSSA	MSSA	t189	VII
BPH3400	SAMEA104317790	2008	Australia	Not applicable	Human	Blood	MSSA	MSSA	t189	VII
BPH3393	SAMEA104317783	2008	Australia	Not applicable	Human	Blood	MSSA	MSSA	t17343	VI
BPH3305	SAMEA104317697	2007	Australia	Not applicable	Human	Blood	MSSA	MSSA	Undetermined	VII
BPH3264	SAMEA104317656	2007	Australia	Not applicable	Human	Blood	MSSA	MSSA	t189	VII
BPH3249	SAMEA104317641	2008	Australia	Not applicable	Human	Blood	MSSA	MSSA	t189	VII
BPH3238	SAMEA104317630	2007	Australia	Not applicable	Human	Blood	MSSA	MSSA	t189	VII
BPH3216	SAMEA104317608	2008	Australia	Not applicable	Human	Blood	MSSA	MSSA	t189	VII
BPH3207	SAMEA104317599	2008	Australia	Not applicable	Human	Blood	MSSA	MSSA	t189	VII
BPH2969	SAMEA104317566	2012	Australia	Not applicable	Human	Blood	MSSA	MSSA	t189	VII
BPH2773	SAMEA104317384	2011	Australia	Not applicable	Human	Blood	MSSA	MSSA	t189	VII
BPH3270	SAMEA104317662	2008	Australia	Not applicable	Human	Blood	MSSA	MSSA	t189	VII
BPH3221	SAMEA104317613	2008	Australia	Not applicable	Human	Blood	MSSA	MSSA	t189	VI
BPH2950	SAMEA104317547	2012	Australia	Not applicable	Human	Blood	MSSA	MSSA	t189	Singleton
BPH2769	SAMEA104317381	2011	Australia	Not applicable	Human	Blood	MSSA	MSSA	t189	VI
BPH2722	SAMEA104317334	2011	Australia	Not applicable	Human	Blood	MSSA	MSSA	t189	VII
t189	SAMN06847464	2015	USA	Not applicable	Human	blood	MSSA	MSSA	t189	IV
ZZ70-I1-E1	SAMN17576761	2011	United Kingdom	Not applicable	Human	Blood	MSSA	MSSA	t189	II
CR125	SAMEA7768778	2004	Canada	Not applicable	Mouse	Animal	MSSA	MSSA	t189	IV
CR148	SAMEA7768798	2004	USA	Not applicable	Mouse	Animal	MSSA	MSSA	t189	IV
CR147	SAMEA7768797	2004	Canada	Not applicable	Mouse	Animal	MSSA	MSSA	t189	IV
CR144	SAMEA7768794	2004	USA	Not applicable	Mouse	Animal	MSSA	MSSA	t189	IV
CR132	SAMEA7768784	2004	USA	Not applicable	Mouse	Animal	MSSA	MSSA	t189	IV
CR128	SAMEA7768781	2004	USA	Not applicable	Mouse	Animal	MSSA	MSSA	t189	IV
CR126	SAMEA7768779	2004	USA	Not applicable	Mouse	Animal	MSSA	MSSA	t189	IV
CR044	SAMEA7768721	2011	USA	Not applicable	Mouse	Animal	MSSA	MSSA	t189	VII
PS-002bb	SAMN06640018	2016	USA	Not applicable	Human	Undetermined	MSSA	MSSA	t189	IV
CDC_244	SAMN11380738	2016	USA	Not applicable	Human	Undetermined	MSSA	MSSA	t189	VII
CDI_4434	SAMN11380798	2010	USA	Not applicable	Human	Undetermined	MSSA	MSSA	t189	III
PS-001	SAMN06640017	2016	USA	Not applicable	Human	Undetermined	MSSA	MSSA	t189	VI
PS-054	SAMN06640052	2016	USA	Not applicable	Human	Undetermined	MSSA	MSSA	t189	VII
PS-119	SAMN06640101	2016	USA	Not applicable	Human	Undetermined	MSSA	MSSA	t189	V
CDI_5395	SAMN11380821	2013	USA	Not applicable	Human	Undetermined	MSSA	MSSA	t189	IV
RIVM_M048171	SAMN31434834	2019	Netherlands	Not applicable	Human	Undetermined	MRSA	IVa (2B)	t189	VI
RIVM_M084566	SAMN31579192	2020	Netherlands	Not applicable	Human	Undetermined	MRSA	IVa (2B)	t189	VI
RIVM_M086231	SAMN31579734	2020	Netherlands	Not applicable	Human	Undetermined	MRSA	IVa (2B)	t189	VI
RIVM_M085992	SAMN31579651	2020	Netherlands	Not applicable	Human	Undetermined	MRSA	IVa (2B)	t189	VI
RIVM_M047953	SAMN31434692	2019	Netherlands	Not applicable	Human	Undetermined	MRSA	IVa (2B)	t189	VI
RIVM_M048522	SAMN31434963	2019	Netherlands	Not applicable	Human	Undetermined	MRSA	IVa (2B)	t189	VI
RIVM_M083617	SAMN31435463	2020	Netherlands	Not applicable	Human	Undetermined	MRSA	IVa (2B)	t2883	VI
RIVM_M085286	SAMN31579553	2020	Netherlands	Not applicable	Human	Undetermined	MRSA	IVa (2B)	t189	VI
RIVM_M039374	SAMN30843259	2017	Netherlands	Not applicable	Human	Undetermined	MRSA	IVa (2B)	t189	VI
RIVM_M036634	SAMN30844302	2016	Netherlands	Not applicable	Human	Undetermined	MRSA	IVa (2B)	t16374	IV
RIVM_M049066	SAMN31435123	2019	Netherlands	Not applicable	Human	Undetermined	MRSA	IVa (2B)	t189	VI
RIVM_M082145	SAMN31435276	2019	Netherlands	Not applicable	Human	Undetermined	MRSA	IVa (2B)	t189	VI
RIVM_M045845	SAMN31014937	2018	Netherlands	Not applicable	Human	Undetermined	MRSA	IVa (2B)	t189	VI
RIVM_M043561	SAMN31014390	2018	Netherlands	Not applicable	Human	Undetermined	MRSA	IVa (2B)	t16783	VI
RIVM_M043682	SAMN31014422	2018	Netherlands	Not applicable	Human	Undetermined	MRSA	IVa (2B)	t189	VI
RIVM_M045654	SAMN31014885	2018	Netherlands	Not applicable	Human	Undetermined	MRSA	IVa (2B)	t189	VI
RIVM_M086812	SAMN31767544	2020	Netherlands	Not applicable	Human	Undetermined	MRSA	IVa (2B)	t189	VI
RIVM_M087026	SAMN31767697	2020	Netherlands	Not applicable	Human	Undetermined	MRSA	IVa (2B)	t189	VI
P088-9	SAMN06328780	2012	United Kingdom	Not applicable	Human	Skin/soft tissue	MSSA	MSSA	t189	VII
P088-7	SAMN06328765	2012	United Kingdom	Not applicable	Human	Skin/soft tissue	MSSA	MSSA	t189	VII
RIVM_M087018	SAMN31767689	2020	Netherlands	Not applicable	Human	Undetermined	MRSA	IVa (2B)	t189	VI
P088-4	SAMN06328195	2012	United Kingdom	Not applicable	Human	Respiratory tract	MSSA	MSSA	t189	VII
P088-2	SAMN06328186	2012	United Kingdom	Not applicable	Human	Respiratory tract	MSSA	MSSA	t189	VII
P088-10	SAMN06328174	2012	United Kingdom	Not applicable	Human	Skin/soft tissue	MSSA	MSSA	t189	VII
P088-6	SAMN06327718	2012	United Kingdom	Not applicable	Human	Skin/soft tissue	MSSA	MSSA	t189	VII
P088-1	SAMN06327494	2012	United Kingdom	Not applicable	Human	Respiratory tract	MSSA	MSSA	t189	VII
P088-5	SAMN06327444	2012	United Kingdom	Not applicable	Human	Respiratory tract	MSSA	MSSA	t189	VII
P088-3	SAMN06327306	2012	United Kingdom	Not applicable	Human	Respiratory tract	MSSA	MSSA	t189	VII
RIVM_M086887	SAMN31767598	2020	Netherlands	Not applicable	Human	Undetermined	MRSA	IVa (2B)	t2174	VI
RIVM_M041874	SAMN30945521	2018	Netherlands	Not applicable	Human	Undetermined	MRSA	IVa (2B)	t189	VI
RIVM_M042673	SAMN30945755	2018	Netherlands	Not applicable	Human	Undetermined	MRSA	IVa (2B)	t189	VI
Z_34	SAMEA1068012	2010	Denmark	Not applicable	Chimpanzee	Animal	MSSA	MSSA	t7099	III
RIVM_M082179	SAMN31435282	2019	Netherlands	Not applicable	Human	Undetermined	MRSA	IVa (2B)	t189	VI
RIVM_M085322	SAMN31579562	2020	Netherlands	Not applicable	Human	Undetermined	MRSA	IVa (2B)	t189	VI
RIVM_M039117	SAMN30843196	2017	Netherlands	Not applicable	Human	Undetermined	MRSA	IVa (2B)	t189	VI
P088-8	SAMN06327897	2012	United Kingdom	Not applicable	Human	Skin/soft tissue	MSSA	MSSA	t189	VII
ST20111441	SAMEA10030954	2011	France	Not applicable	Human	Blood	MSSA	MSSA	t3887	VII
ST20100882	SAMEA10030927	2010	France	Not applicable	Human	Blood	MSSA	MSSA	t7099	VII
110	SAMEA10030853	2011	France	Not applicable	Human	Wound/pus	MSSA	MSSA	t189	VII
BZ-119	SAMN32747458	2019	China	Xinjiang	Food	Food	MSSA	MSSA	t189	I
BZ-122	SAMN32747461	2019	China	Xinjiang	Food	Food	MSSA	MSSA	t189	I
BZ-121	SAMN32747459	2019	China	Xinjiang	Food	Food	MSSA	MSSA	t189	I
BZ-124	SAMN32747462	2019	China	Xinjiang	Food	Food	MSSA	MSSA	t189	I
M6988	SAMN30142528	2018	Denmark	Not applicable	Human	Undetermined	MRSA	IVa (2B)	t189	VI
120S_SA	SAMN15354418	2018	Samoa	Not applicable	Human	Skin/soft tissue	MSSA	MSSA	t189	II
130N_SA	SAMN15354422	2018	Samoa	Not applicable	Human	Respiratory tract	MSSA	MSSA	t189	II
266S_SA	SAMN15354497	2018	Samoa	Not applicable	Human	Skin/soft tissue	MSSA	MSSA	t189	II
276N_SA	SAMN15354501	2018	Samoa	Not applicable	Human	Respiratory tract	MSSA	MSSA	t189	II
282S2_SA	SAMN15354506	2018	Samoa	Not applicable	Human	Skin/soft tissue	MSSA	MSSA	t189	II
282S3_SA	SAMN15354507	2018	Samoa	Not applicable	Human	Skin/soft tissue	MSSA	MSSA	t189	II
302S_SA	SAMN15354516	2018	Samoa	Not applicable	Human	Skin/soft tissue	MSSA	MSSA	t189	II
302S2_SA	SAMN15354517	2018	Samoa	Not applicable	Human	Skin/soft tissue	MSSA	MSSA	t189	II
345N_SA	SAMN15354531	2018	Samoa	Not applicable	Human	Respiratory tract	MSSA	MSSA	t189	II
464S_SA	SAMN15354576	2018	Samoa	Not applicable	Human	Skin/soft tissue	MSSA	MSSA	t189	II
509N_SA	SAMN15354597	2018	Samoa	Not applicable	Human	Respiratory tract	MSSA	MSSA	t189	II
516S_SA	SAMN15354602	2018	Samoa	Not applicable	Human	Skin/soft tissue	MSSA	MSSA	t189	II
99-2017-U	SAMN14342178	2017	Australia	Not applicable	Human	Blood	MSSA	MSSA	t189	VII
39-2017-U	SAMN14342122	2017	Australia	Not applicable	Human	Blood	MSSA	MSSA	t189	VII
50-2017-U	SAMN14342133	2017	Australia	Not applicable	Human	Blood	MSSA	MSSA	t189	VII
65-2016-C	SAMN14342146	2016	Australia	Not applicable	Human	Blood	MSSA	MSSA	t189	VII
79-2017-C	SAMN14342160	2017	Australia	Not applicable	Human	Blood	MSSA	MSSA	t6586	VII
83-2017-C	SAMN14342164	2017	Australia	Not applicable	Human	Blood	MSSA	MSSA	t189	VII
13-01842	SAMEA7678711	2013	Germany	Not applicable	Human	Undetermined	MSSA	MSSA	t189	IV
MAGIC.6.503.N	SAMN16796343	2019	USA	Not applicable	Human	Respiratory tract	MSSA	MSSA	t189	IV
HU09-1217027	SAMN06480005	2009	Japan	Not applicable	Human	Undetermined	MSSA	MSSA	t189	VII
NC126	SAMN07719232	2011	USA	Not applicable	Human	Respiratory tract	MSSA	MSSA	t189	IV
K24	SAMN07257411	2013	New Zealand	Not applicable	Dog	Animal	MSSA	MSSA	t189	VII
P6646	SAMN07257412	2016	New Zealand	Not applicable	Dog	Animal	MSSA	MSSA	t8914	VII
L44	SAMN07257409	2013	New Zealand	Not applicable	Cat	Animal	MSSA	MSSA	t189	III
L34	SAMN07257408	2013	New Zealand	Not applicable	Cat	Animal	MSSA	MSSA	t189	VII
ARS 14 108	SAMN07257421	2014	New Zealand	Not applicable	Human	Undetermined	MSSA	MSSA	t189	VI
ARS 14 467	SAMN07257422	2014	New Zealand	Not applicable	Human	Undetermined	MSSA	MSSA	t189	VI
R75	SAMN07257420	2014	New Zealand	Not applicable	Human	Respiratory tract	MSSA	MSSA	t189	VII
H41	SAMN07257417	2014	New Zealand	Not applicable	Human	Respiratory tract	MSSA	MSSA	t189	VII
R66	SAMN07257416	2014	New Zealand	Not applicable	Human	Respiratory tract	MSSA	MSSA	t189	VII
ARS 14 569	SAMN07257423	2014	New Zealand	Not applicable	Human	Undetermined	MSSA	MSSA	t189	VII
R35	SAMN07257418	2014	New Zealand	Not applicable	Human	Respiratory tract	MSSA	MSSA	t189	VII
ARS 14 980	SAMN07257424	2014	New Zealand	Not applicable	Human	Undetermined	MSSA	MSSA	t189	VII
H07	SAMN07257419	2014	New Zealand	Not applicable	Human	Respiratory tract	MSSA	MSSA	t189	VII
17	SAMN02800715	2010	USA	Not applicable	Human	Undetermined	MSSA	MSSA	t189	IV
15	SAMN02800713	2010	USA	Not applicable	Human	Undetermined	MSSA	MSSA	t189	IV
16	SAMN02800714	2010	USA	Not applicable	Human	Undetermined	MSSA	MSSA	t189	IV
TJ_022	SAMN30676284	2015	China	Tianjin	Human	Respiratory tract	MSSA	MSSA	t189	VII
TJ_171	SAMN30676420	2020	China	Tianjin	Human	Undetermined	MSSA	MSSA	t189	VII
TJ_005	SAMN30676267	2015	China	Tianjin	Human	Urine	MSSA	MSSA	t189	III
TJ_006	SAMN30676268	2015	China	Tianjin	Human	Wound/pus	MSSA	MSSA	t189	III
TJ_049	SAMN30676311	2016	China	Tianjin	Human	Respiratory tract	MSSA	MSSA	t189	VI
TJ_056	SAMN30676318	2016	China	Tianjin	Human	Wound/pus	MSSA	MSSA	t189	VII
TJ_201	SAMN30676450	2021	China	Tianjin	Human	Wound/pus	MSSA	MSSA	t189	VII
TJ_191	SAMN30676440	2021	China	Tianjin	Human	Wound/pus	MSSA	MSSA	t189	VII
TJ_037	SAMN30676299	2015	China	Tianjin	Human	Wound/pus	MSSA	MSSA	t189	VII
TJ_212	SAMN30676461	2021	China	Tianjin	Human	Undetermined	MSSA	MSSA	t189	VII
TJ_040	SAMN30676302	2016	China	Tianjin	Human	Wound/pus	MSSA	MSSA	t189	VII
TJ_157	SAMN30676407	2020	China	Tianjin	Human	Wound/pus	MSSA	MSSA	t189	VII
ST20091659	SAMEA11604076	2009	France	Not applicable	Human	Blood	MSSA	MSSA	t189	VII
TUM22142	SAMD00494453	2020	Japan	Not applicable	Human	Blood	MSSA	MSSA	t189	V
TUM22134	SAMD00494445	2020	Japan	Not applicable	Human	Blood	MSSA	MSSA	t189	VII
CHPC 1.8395	SAMN33210786	2008	China	Anhui	Fish	Animal	MSSA	MSSA	t189	VII
B4	SAMN28406654	2021	China	Jiangsu	Human	Feces	MSSA	MSSA	t189	VII
YZU1284	SAMN28406637	2019	China	Jiangsu	Human	Feces	MSSA	MSSA	t189	VII
YZU1283	SAMN28406636	2019	China	Jiangsu	Human	Feces	MSSA	MSSA	t189	VII
YZU1281	SAMN28406634	2019	China	Jiangsu	Human	Feces	MSSA	MSSA	t189	VII
YZU1269	SAMN28406625	2019	China	Jiangsu	Human	Feces	MSSA	MSSA	t189	VI
Sample_8026A_19	SAMN19882249	2019	USA	Not applicable	Rodent	Animal	MSSA	MSSA	t189	VI
Sample_6020b_19	SAMN19882221	2018	USA	Not applicable	Cat	Animal	MSSA	MSSA	t13920	Singleton
SA1293	SAMD00467424	2017	Japan	Not applicable	Human	Skin/soft tissue	MSSA	MSSA	t189	V
SA0961	SAMD00467404	2017	Japan	Not applicable	Human	Skin/soft tissue	MSSA	MSSA	t189	V
SA0841	SAMD00467399	2017	Japan	Not applicable	Human	Skin/soft tissue	MSSA	MSSA	t189	V
SA0475	SAMD00467359	2016	Japan	Not applicable	Human	Skin/soft tissue	MSSA	MSSA	Undetermined	V
SA0471	SAMD00467357	2016	Japan	Not applicable	Human	Skin/soft tissue	MSSA	MSSA	t189	V
SA5371	SAMD00467554	2018	Japan	Not applicable	Human	Skin/soft tissue	MSSA	MSSA	t189	V
SA5129	SAMD00467542	2018	Japan	Not applicable	Human	Skin/soft tissue	MSSA	MSSA	t189	V
SA3683	SAMD00467527	2018	Japan	Not applicable	Human	Skin/soft tissue	MSSA	MSSA	t189	VII
SA3672	SAMD00467526	2018	Japan	Not applicable	Human	Skin/soft tissue	MSSA	MSSA	t189	VII
SA3189	SAMD00467509	2017	Japan	Not applicable	Human	Skin/soft tissue	MSSA	MSSA	t189	V
SA3159	SAMD00467506	2017	Japan	Not applicable	Human	Skin/soft tissue	MSSA	MSSA	t189	VII
SA3179	SAMD00467508	2017	Japan	Not applicable	Human	Skin/soft tissue	MSSA	MSSA	t189	V
SA2903	SAMD00467504	2017	Japan	Not applicable	Human	Skin/soft tissue	MSSA	MSSA	t189	V
SA2893	SAMD00467503	2017	Japan	Not applicable	Human	Skin/soft tissue	MSSA	MSSA	t189	V
SA2823	SAMD00467496	2017	Japan	Not applicable	Human	Skin/soft tissue	MSSA	MSSA	t458	V
SA2833	SAMD00467497	2017	Japan	Not applicable	Human	Skin/soft tissue	MSSA	MSSA	t458	V
SA2386	SAMD00467478	2017	Japan	Not applicable	Human	Skin/soft tissue	MSSA	MSSA	t189	V
SA2143	SAMD00467463	2017	Japan	Not applicable	Human	Skin/soft tissue	MSSA	MSSA	Undetermined	V
SA2142	SAMD00467462	2017	Japan	Not applicable	Human	Skin/soft tissue	MSSA	MSSA	Undetermined	V
SA2123	SAMD00467460	2017	Japan	Not applicable	Human	Skin/soft tissue	MSSA	MSSA	Undetermined	V
SA1959	SAMD00467453	2017	Japan	Not applicable	Human	Skin/soft tissue	MSSA	MSSA	t189	V
SA1957	SAMD00467452	2017	Japan	Not applicable	Human	Skin/soft tissue	MSSA	MSSA	t189	V
SA1938	SAMD00467447	2017	Japan	Not applicable	Human	Skin/soft tissue	MSSA	MSSA	t189	V
SA1936	SAMD00467446	2017	Japan	Not applicable	Human	Skin/soft tissue	MSSA	MSSA	t189	V
SA1934	SAMD00467445	2017	Japan	Not applicable	Human	Skin/soft tissue	MSSA	MSSA	t189	V
SA1932	SAMD00467444	2017	Japan	Not applicable	Human	Skin/soft tissue	MSSA	MSSA	t189	V
SA1389	SAMD00467429	2017	Japan	Not applicable	Human	Skin/soft tissue	MSSA	MSSA	t189	V
SA1387	SAMD00467428	2017	Japan	Not applicable	Human	Skin/soft tissue	MSSA	MSSA	t189	V
SA1295	SAMD00467425	2017	Japan	Not applicable	Human	Skin/soft tissue	MSSA	MSSA	t2883	V
SA1291	SAMD00467423	2017	Japan	Not applicable	Human	Skin/soft tissue	MSSA	MSSA	t189	V
SA1289	SAMD00467422	2017	Japan	Not applicable	Human	Skin/soft tissue	MSSA	MSSA	t189	V
SA1224	SAMD00467415	2017	Japan	Not applicable	Human	Skin/soft tissue	MSSA	MSSA	t189	V
SA1222	SAMD00467414	2017	Japan	Not applicable	Human	Skin/soft tissue	MSSA	MSSA	t189	V
SA1184	SAMD00467413	2017	Japan	Not applicable	Human	Skin/soft tissue	MSSA	MSSA	t189	V
SA0959	SAMD00467403	2017	Japan	Not applicable	Human	Skin/soft tissue	MSSA	MSSA	t189	V
SA0958	SAMD00467402	2017	Japan	Not applicable	Human	Skin/soft tissue	MSSA	MSSA	t189	V
SA0839	SAMD00467398	2017	Japan	Not applicable	Human	Skin/soft tissue	MSSA	MSSA	t189	V
SA0830	SAMD00467394	2017	Japan	Not applicable	Human	Skin/soft tissue	MSSA	MSSA	t7594	V
SA0826	SAMD00467391	2017	Japan	Not applicable	Human	Skin/soft tissue	MSSA	MSSA	t189	VII
SA0787	SAMD00467388	2017	Japan	Not applicable	Human	Skin/soft tissue	MSSA	MSSA	t189	V
SA0785	SAMD00467387	2017	Japan	Not applicable	Human	Skin/soft tissue	MSSA	MSSA	t189	V
SA0711	SAMD00467384	2017	Japan	Not applicable	Human	Skin/soft tissue	MSSA	MSSA	t189	V
SA0833	SAMD00467395	2017	Japan	Not applicable	Human	Skin/soft tissue	MSSA	MSSA	t7594	V
SA0551	SAMD00467372	2017	Japan	Not applicable	Human	Skin/soft tissue	MSSA	MSSA	t189	V
SA0481	SAMD00467362	2016	Japan	Not applicable	Human	Skin/soft tissue	MSSA	MSSA	Undetermined	V
SA0473	SAMD00467358	2016	Japan	Not applicable	Human	Skin/soft tissue	MSSA	MSSA	t189	V
SA0477	SAMD00467360	2016	Japan	Not applicable	Human	Skin/soft tissue	MSSA	MSSA	Undetermined	V
SA0470	SAMD00467356	2016	Japan	Not applicable	Human	Skin/soft tissue	MSSA	MSSA	t189	V
SA0397	SAMD00467355	2016	Japan	Not applicable	Human	Skin/soft tissue	MSSA	MSSA	t189	V
SA0395	SAMD00467354	2016	Japan	Not applicable	Human	Skin/soft tissue	MSSA	MSSA	t189	V
SA0256	SAMD00467336	2016	Japan	Not applicable	Human	Skin/soft tissue	MSSA	MSSA	t189	VII
SA0246	SAMD00467334	2016	Japan	Not applicable	Human	Skin/soft tissue	MSSA	MSSA	t189	VII
SA0222	SAMD00467330	2016	Japan	Not applicable	Human	Skin/soft tissue	MSSA	MSSA	t189	V
SA0220	SAMD00467329	2016	Japan	Not applicable	Human	Skin/soft tissue	MSSA	MSSA	t189	V
SA0101	SAMD00467319	2016	Japan	Not applicable	Human	Skin/soft tissue	MSSA	MSSA	t189	V
SA0091	SAMD00467318	2016	Japan	Not applicable	Human	Skin/soft tissue	MSSA	MSSA	t189	V
SA0089	SAMD00467317	2016	Japan	Not applicable	Human	Skin/soft tissue	MSSA	MSSA	t189	V
SA0080	SAMD00467316	2016	Japan	Not applicable	Human	Skin/soft tissue	MSSA	MSSA	t189	V
SA0041	SAMD00467310	2016	Japan	Not applicable	Human	Skin/soft tissue	MSSA	MSSA	t189	V
SA0029	SAMD00467306	2016	Japan	Not applicable	Human	Skin/soft tissue	MSSA	MSSA	t189	V
SA0027	SAMD00467305	2016	Japan	Not applicable	Human	Skin/soft tissue	MSSA	MSSA	t189	V
SA0018	SAMD00467304	2016	Japan	Not applicable	Human	Skin/soft tissue	MSSA	MSSA	t189	V
21S325_1	SAMN34134499	2022	China	Henan	Human	Undetermined	MRSA	IVa (2B)	t189	VI
21S452_1	SAMN34134531	2022	China	Henan	Human	Undetermined	MSSA	MSSA	t189	VII
21S522_1	SAMN34134550	2022	China	Henan	Human	Undetermined	MSSA	MSSA	t189	VII
SA-22-98	SAMN34060718	2022	China	Jiangsu	Food	Food	MSSA	MSSA	t189	VII
MAAUH2048	SAMN35537992	2019	Denmark	Not applicable	Human	blood	MSSA	MSSA	t189	VII
MAAUH2001	SAMN35537962	2019	Denmark	Not applicable	Human	blood	MSSA	MSSA	t189	VI
MAAUH2145	SAMN35538059	2019	Denmark	Not applicable	Human	blood	MSSA	MSSA	t189	VII
MAHVH421	SAMN35538186	2019	Denmark	Not applicable	Human	blood	MSSA	MSSA	t189	VII
MAHVH360	SAMN35538146	2019	Denmark	Not applicable	Human	blood	MSSA	MSSA	t189	VII
MAAUH2165	SAMN35538075	2019	Denmark	Not applicable	Human	blood	MSSA	MSSA	t189	VII
C910	SAMN32360963	2020	Australia	Not applicable	Human	Respiratory tract	MSSA	MSSA	t189	IV
920050	SAMN31029793	2019	China	Hubei	Food	Food	MSSA	MSSA	t5229	VII
2.6	SAMN34213609	2020	Germany	Not applicable	Human	Respiratory tract	MSSA	MSSA	t189	VII
2.5	SAMN34213608	2020	Germany	Not applicable	Human	Respiratory tract	MSSA	MSSA	t189	VII
2.3b	SAMN34213606	2016	Germany	Not applicable	Human	Respiratory tract	MSSA	MSSA	t189	VII
2.2	SAMN34213604	2015	Germany	Not applicable	Human	Respiratory tract	MSSA	MSSA	t189	VII
16PC113	SAMN30733116	2016	China	Hubei	Food	Food	MSSA	MSSA	t8807	VII
2.4a	SAMN34213611	2019	Germany	Not applicable	Human	Respiratory tract	MSSA	MSSA	t189	VII
2.4b	SAMN34213607	2019	Germany	Not applicable	Human	Respiratory tract	MSSA	MSSA	t189	VII
2.3a	SAMN34213605	2016	Germany	Not applicable	Human	Respiratory tract	MSSA	MSSA	t189	VII
2.1	SAMN34213603	2015	Germany	Not applicable	Human	Respiratory tract	MSSA	MSSA	t189	VII
DNSSA208	SAMN36734155	2021	Australia	Not applicable	Human	Wound/pus	MSSA	MSSA	t189	II
DNSSA225	SAMN36734171	2022	Australia	Not applicable	Human	Wound/pus	MSSA	MSSA	t189	VII
DNSSA174	SAMN36734127	2020	Australia	Not applicable	Human	Wound/pus	MSSA	MSSA	t189	III
ST20130900	SAMEA110349471	2013	France	Not applicable	Human	Respiratory tract	MSSA	MSSA	t2765	VII
M9385	SAMN36317009	2021	Denmark	Not applicable	Human	Skin/soft tissue	MRSA	IVa (2B)	t189	VI
SA73_2	SAMN36942769	2022	South Korea	Not applicable	Plant	Plant	MSSA	MSSA	t189	VII
P17351_247	SAMEA113602678	2015	Sweden	Not applicable	Human	Wound/pus	MSSA	MSSA	t8870	IV
M6173	SAMN36316881	2017	Denmark	Not applicable	Human	Undetermined	MRSA	IVa (2B)	t189	VI
M4622	SAMN36316800	2015	Denmark	Not applicable	Human	Skin/soft tissue	MRSA	IVa (2B)	t189	VI
M3220	SAMN36316709	2013	Denmark	Not applicable	Human	Skin/soft tissue	MRSA	IVa (2B)	t189	VI
DNSSA203	SAMN36734151	2021	Australia	Not applicable	Human	Wound/pus	MSSA	MSSA	t1858	VII
DNSSA213	SAMN36734159	2021	Australia	Not applicable	Human	Wound/pus	MRSA	IVa (2B)	t189	VI
AUSMDU00029496	SAMEA113932982	2018	Singapore	Not applicable	Human	blood	MRSA	Vb (5C2&5)	t189	VI
AUSMDU00028180	SAMEA113932997	2017	Singapore	Not applicable	Human	blood	MRSA	IVa (2B)	t2174	VI
AUSMDU00029511	SAMEA113933005	2017	Singapore	Not applicable	Human	blood	MRSA	IVa (2B)	t2174	VI
BWH_1526_S_aur	SAMN37516912	2023	USA	Not applicable	Human	Respiratory tract	MSSA	MSSA	t1200	VII
Sample_2098_18	SAMN19882179	2020	USA	Not applicable	Goat	Animal	MSSA	MSSA	t189	VII
Sample_8101a_18	SAMN19882250	2018	USA	Not applicable	Dog	Animal	MSSA	MSSA	t189	II
BWH_1097_S_aur	SAMN36726635	2023	USA	Not applicable	Human	Respiratory tract	MSSA	MSSA	t189	III
ST20141600	SAMEA110349499	2014	France	Not applicable	Human	Respiratory tract	MSSA	MSSA	t189	VII
ST20121827	SAMEA110349428	2012	France	Not applicable	Human	Respiratory tract	MSSA	MSSA	t189	V
29307_7_51_lib568941_7882_2	SAMEA110468765	2021	Poland	Not applicable	Human	blood	MSSA	MSSA	t189	IV
28050_2_74_lib499486_7589_2	SAMEA110468636	2021	Poland	Not applicable	Human	blood	MSSA	MSSA	t189	VII
B169	SAMN33018109	2021	Thailand	Not applicable	Cat	Animal	MRSA	IVa (2B)	t189	VI
MAHVH320	SAMN37573470	2019	Denmark	Not applicable	Human	blood	MSSA	MSSA	t189	V
MAAUH2007	SAMN37573411	2019	Denmark	Not applicable	Human	blood	MSSA	MSSA	t189	IV
A151	SAMN38106127	2018	China	Guangxi	Human	Respiratory tract	MSSA	MSSA	t189	VII
A18	SAMN38106013	2018	China	Guangxi	Human	Respiratory tract	MSSA	MSSA	t189	I
A256	SAMN38106217	2018	China	Guangxi	Human	Respiratory tract	MSSA	MSSA	t189	VII
A2	SAMN38106000	2018	China	Guangxi	Human	Respiratory tract	MSSA	MSSA	t19744	VII
A119	SAMN38106101	2018	China	Guangxi	Human	Respiratory tract	MSSA	MSSA	t16783	VI
A37	SAMN38106031	2018	China	Guangxi	Human	Respiratory tract	MSSA	MSSA	t189	VII
A174	SAMN38106147	2018	China	Guangxi	Human	Respiratory tract	MSSA	MSSA	Undetermined	VII
A191	SAMN38106161	2018	China	Guangxi	Human	Respiratory tract	MSSA	MSSA	t189	VII
A202	SAMN38106167	2018	China	Guangxi	Human	Respiratory tract	MSSA	MSSA	t6367	VII
A210	SAMN38106174	2018	China	Guangxi	Human	Respiratory tract	MSSA	MSSA	t189	VII
A87	SAMN38106072	2018	China	Guangxi	Human	Respiratory tract	MSSA	MSSA	t2765	VII
1	SAMEA112331570	2021	Switzerland	Not applicable	Human	Undetermined	MRSA	IVa (2B)	t4209	VI
2	SAMEA112330960	2019	Switzerland	Not applicable	Human	Feces	MRSA	IVa (2B)	t189	VI
1	SAMEA112331120	2018	Switzerland	Not applicable	Human	Respiratory tract	MRSA	IVa (2B)	t189	VI
1	SAMEA112330959	2019	Switzerland	Not applicable	Human	Feces	MRSA	IVa (2B)	t189	VI
B172	SAMN38224314	2014	China	Guangxi	Human	Respiratory tract	MSSA	MSSA	t189	VII
B220	SAMN38224353	2014	China	Guangxi	Human	Respiratory tract	MSSA	MSSA	t7099	VII
B355	SAMN38224440	2014	China	Guangxi	Human	Wound/pus	MSSA	MSSA	t189	VII
B406	SAMN38224211	2014	China	Guangxi	Human	Wound/pus	MSSA	MSSA	t189	VII
B229	SAMN38224362	2014	China	Guangxi	Human	Respiratory tract	MSSA	MSSA	t693	I
B151	SAMN38224297	2014	China	Guangxi	Human	Respiratory tract	MSSA	MSSA	t189	VII
B69	SAMN38224224	2014	China	Guangxi	Human	Respiratory tract	MSSA	MSSA	t1858	I
B270	SAMN38224392	2014	China	Guangxi	Human	Respiratory tract	MSSA	MSSA	t189	VII
B67	SAMN38224222	2014	China	Guangxi	Human	Respiratory tract	MSSA	MSSA	t5229	VII
B161	SAMN38224306	2014	China	Guangxi	Human	Respiratory tract	MSSA	MSSA	t189	VII
B180	SAMN38224316	2014	China	Guangxi	Human	Respiratory tract	MSSA	MSSA	t189	VII
B192	SAMN38224326	2014	China	Guangxi	Human	Respiratory tract	MSSA	MSSA	t189	VII
B85	SAMN38224237	2014	China	Guangxi	Human	Respiratory tract	MSSA	MSSA	t189	VII
B259	SAMN38224385	2014	China	Guangxi	Human	Respiratory tract	MSSA	MSSA	t189	VII
B204	SAMN38224338	2014	China	Guangxi	Human	Respiratory tract	MSSA	MSSA	t189	VII
B404	SAMN38224209	2014	China	Guangxi	Human	Wound/pus	MSSA	MSSA	t189	VII
B327	SAMN38224424	2014	China	Guangxi	Human	Wound/pus	MSSA	MSSA	t189	VII
B336	SAMN38224429	2014	China	Guangxi	Human	Wound/pus	MSSA	MSSA	t189	VII
B342	SAMN38224431	2014	China	Guangxi	Human	Wound/pus	MSSA	MSSA	t189	VII
B110	SAMN38224259	2014	China	Guangxi	Human	Respiratory tract	MSSA	MSSA	t189	I
B130	SAMN38224278	2014	China	Guangxi	Human	Respiratory tract	MSSA	MSSA	t189	VII
B63	SAMN38224219	2014	China	Guangxi	Human	Respiratory tract	MSSA	MSSA	t189	VII
B394	SAMN38224200	2014	China	Guangxi	Human	Wound/pus	MSSA	MSSA	t189	VII
B199	SAMN38224333	2014	China	Guangxi	Human	Respiratory tract	MSSA	MSSA	t189	I
B347	SAMN38224435	2014	China	Guangxi	Human	Wound/pus	MSSA	MSSA	t189	VII
B225	SAMN38224358	2014	China	Guangxi	Human	Respiratory tract	MSSA	MSSA	t189	VII
B228	SAMN38224361	2014	China	Guangxi	Human	Respiratory tract	MSSA	MSSA	t189	VII
B230	SAMN38224363	2014	China	Guangxi	Human	Respiratory tract	MSSA	MSSA	t189	VII
B231	SAMN38224364	2014	China	Guangxi	Human	Respiratory tract	MSSA	MSSA	t189	VII
B407	SAMN38224212	2014	China	Guangxi	Human	Wound/pus	MSSA	MSSA	t189	VII
B365	SAMN38224448	2014	China	Guangxi	Human	Wound/pus	MSSA	MSSA	t8275	I
B143	SAMN38224291	2014	China	Guangxi	Human	Respiratory tract	MSSA	MSSA	t189	VII
B72	SAMN38224226	2014	China	Guangxi	Human	Respiratory tract	MSSA	MSSA	t189	VII
B275	SAMN38224396	2014	China	Guangxi	Human	Respiratory tract	MSSA	MSSA	t189	VII
B200	SAMN38224334	2014	China	Guangxi	Human	Respiratory tract	MSSA	MSSA	t189	VII
B326	SAMN38224423	2014	China	Guangxi	Human	Wound/pus	MSSA	MSSA	t189	VII
B185	SAMN38224320	2014	China	Guangxi	Human	Respiratory tract	MSSA	MSSA	t189	VII
B255	SAMN38224381	2014	China	Guangxi	Human	Respiratory tract	MSSA	MSSA	t189	VII
MRSA11716	SAMN38373393	2023	USA	Not applicable	Human	Wound/pus	MRSA	IVa (2B)	t189	VI
MRSA11212	SAMN38372909	2021	USA	Not applicable	Human	Undetermined	MRSA	IVa (2B)	t2174	VI
610	SAMN36632742	2019	USA	Not applicable	Human	Blood	MSSA	MSSA	t189	VII
870	SAMN36632991	2020	USA	Not applicable	Human	Blood	MSSA	MSSA	t189	IV
689	SAMN36632820	2020	USA	Not applicable	Human	Blood	MSSA	MSSA	t189	IV
954	SAMN36633074	2021	USA	Not applicable	Human	Blood	MSSA	MSSA	t189	VI
849	SAMN36632972	2020	USA	Not applicable	Human	Blood	MSSA	MSSA	t189	IV
1048	SAMN36632632	2022	USA	Not applicable	Human	Blood	MSSA	MSSA	t189	V
548	SAMN36632681	2019	USA	Not applicable	Human	Blood	MSSA	MSSA	t189	VII
718	SAMN36632849	2017	USA	Not applicable	Human	Blood	MSSA	MSSA	t189	VII
834	SAMN36632957	2020	USA	Not applicable	Human	Blood	MSSA	MSSA	t189	IV
909	SAMN36633029	2021	USA	Not applicable	Human	Blood	MSSA	MSSA	t189	IV
863	SAMN36632985	2020	USA	Not applicable	Human	Blood	MSSA	MSSA	t189	III
932	SAMN36633052	2021	USA	Not applicable	Human	Blood	MSSA	MSSA	t189	IV
HC0304164	SAMN38604033	2016	China	Jiangsu	Human	blood	MSSA	MSSA	t189	VII
HC0304788	SAMN38604088	2016	China	Jiangsu	Human	Feces	MSSA	MSSA	t189	VII
HC0304180	SAMN38604049	2016	China	Jiangsu	Human	blood	MSSA	MSSA	t189	VII
HC0304791	SAMN38604091	2016	China	Jiangsu	Human	Feces	MSSA	MSSA	t1858	VII
COP55	SAMN08131493	2008	Cambodia	Not applicable	Human	Respiratory tract	MSSA	MSSA	t189	VI
CKFA-361	SAMN22357911	2019	South Korea	Not applicable	Chicken	Animal	MRSA	IVa (2B)	t189	VI
AFSW3792-4	SAMN35664486	2022	USA	Not applicable	Human	Respiratory tract	MSSA	MSSA	t189	IV
AFSPU3792-4	SAMN35664485	2022	USA	Not applicable	Human	Respiratory tract	MSSA	MSSA	t189	IV
MRSA_8	SAMN39911928	2022	China	Shaanxi	Human	Undetermined	MSSA	MSSA	t189	VII
SKLX100030	SAMN45197253	2019	China	Yunnan	Human	Blood	MSSA	MSSA	t189	I
SKLX100046	SAMN45197255	2019	China	Yunnan	Human	Blood	MSSA	MSSA	t189	VII
SKLX100060	SAMN45197256	2019	China	Yunnan	Human	Blood	MSSA	MSSA	t189	VII
SKLX100202	SAMN23012700	2019	China	Anhui	Human	Blood	MSSA	MSSA	t189	VII
SKLX100270	SAMN45197274	2019	China	Jiangxi	Human	Blood	MSSA	MSSA	t189	VII
SKLX100271	SAMN45197275	2019	China	Jiangxi	Human	Blood	MSSA	MSSA	t189	VII
SKLX100715	SAMN45197291	2019	China	Sichuan	Human	Blood	MSSA	MSSA	t189	VII
SKLX100729	SAMN45197292	2019	China	Hubei	Human	Blood	MSSA	MSSA	t189	VII
SKLX100770	SAMN45197295	2019	China	Hubei	Human	Blood	MSSA	MSSA	t189	VII
SKLX100772	SAMN45197296	2019	China	Hubei	Human	Blood	MSSA	MSSA	t189	VII
SKLX101737	SAMN45197300	2019	China	Zhejiang	Human	Blood	MSSA	MSSA	t189	I
SKLX101742	SAMN45197301	2019	China	Zhejiang	Human	Blood	MSSA	MSSA	t189	VII
SKLX101820	SAMN45197303	2019	China	Zhejiang	Human	Blood	MSSA	MSSA	t189	I
SKLX102732	SAMN45197310	2019	China	Zhejiang	Human	Blood	MSSA	MSSA	t189	VII
SKLX104486	SAMN45197319	2019	China	Jiangxi	Human	Blood	MSSA	MSSA	t189	I
SKLX104496	SAMN45197320	2019	China	Jiangxi	Human	Blood	MSSA	MSSA	t189	VII
SKLX107206	SAMN23012705	2019	China	Zhejiang	Human	Blood	MSSA	MSSA	t1858	VII
SKLX107359	SAMN45197342	2019	China	Hubei	Human	Blood	MSSA	MSSA	t17343	VII
SKLX107379	SAMN45197343	2019	China	Hubei	Human	Blood	MSSA	MSSA	t189	VII
SKLX107768	SAMN45197365	2019	China	Jiangxi	Human	Blood	MSSA	MSSA	t189	VII
SKLX107802	SAMN45197370	2019	China	Sichuan	Human	Blood	MSSA	MSSA	t189	VII
SKLX107817	SAMN45197374	2019	China	Sichuan	Human	Blood	MSSA	MSSA	t189	VII
SKLX108298	SAMN45197388	2019	China	Jiangxi	Human	Blood	MSSA	MSSA	t189	VII
SKLX108317	SAMN45197389	2019	China	Jiangxi	Human	Blood	MSSA	MSSA	t189	VII
SKLX109211	SAMN45197408	2019	China	Henan	Human	Blood	MSSA	MSSA	t189	I
SKLX109212	SAMN45197409	2019	China	Henan	Human	Blood	MSSA	MSSA	t189	VII
SKLX110183	SAMN45197427	2019	China	Zhejiang	Human	Blood	MSSA	MSSA	t189	VII
SKLX110342	SAMN45197433	2019	China	Fujian	Human	Blood	MSSA	MSSA	t189	VII
SKLX111079	SAMN45197450	2019	China	Zhejiang	Human	Blood	MSSA	MSSA	t189	VII
SKLX111520	SAMN23012720	2019	China	Zhejiang	Human	Blood	MSSA	MSSA	t189	VII
SKLX111525	SAMN45197463	2019	China	Zhejiang	Human	Blood	MSSA	MSSA	t189	VII
SKLX111566	SAMN45197465	2019	China	Zhejiang	Human	Blood	MSSA	MSSA	t189	I
SKLX112635	SAMN45197473	2019	China	Hubei	Human	Blood	MSSA	MSSA	t3022	VII
SKLX112972	SAMN45197475	2019	China	Zhejiang	Human	Blood	MSSA	MSSA	t189	VII
SKLX113133	SAMN45197476	2019	China	Zhejiang	Human	Blood	MSSA	MSSA	t189	VII
SKLX113762	SAMN45197480	2019	China	Hubei	Human	Blood	MSSA	MSSA	t3022	VII
SKLX114064	SAMN45197493	2019	China	Jiangxi	Human	Blood	MSSA	MSSA	t189	VII
SKLX114418	SAMN45197505	2019	China	Anhui	Human	Blood	MSSA	MSSA	t189	VII
SKLX115058	SAMN45197523	2019	China	Hubei	Human	Blood	MSSA	MSSA	t189	VII
SKLX115154	SAMN45197532	2019	China	Jiangxi	Human	Blood	MSSA	MSSA	t189	VII
SKLX115156	SAMN45197534	2019	China	Jiangxi	Human	Blood	MSSA	MSSA	t189	VII
SKLX115644	SAMN45197549	2020	China	Zhejiang	Human	Blood	MSSA	MSSA	t189	I
SKLX116069	SAMN45197569	2019	China	Hubei	Human	Blood	MSSA	MSSA	t189	VII
SKLX116091	SAMN45197570	2019	China	Hubei	Human	Blood	MSSA	MSSA	t189	VII
SKLX117335	SAMN45197588	2019	China	Liaoning	Human	Blood	MSSA	MSSA	t189	VII
SKLX117419	SAMN45197594	2019	China	Anhui	Human	Blood	MSSA	MSSA	t189	VII
SKLX117444	SAMN45197597	2019	China	Jiangxi	Human	Blood	MSSA	MSSA	t189	VII
SKLX118164	SAMN45197610	2020	China	Zhejiang	Human	Blood	MSSA	MSSA	t189	VII
SKLX118165	SAMN45197611	2020	China	Zhejiang	Human	Blood	MSSA	MSSA	t189	VII
SKLX119104	SAMN45198110	2020	China	Anhui	Human	Blood	MSSA	MSSA	t4558	VII
SKLX119121	SAMN45198111	2020	China	Anhui	Human	Blood	MSSA	MSSA	t189	VII
SKLX119998	SAMN45198136	2020	China	Sichuan	Human	Blood	MSSA	MSSA	t189	VII
SKLX120167	SAMN45198143	2020	China	Shaanxi	Human	Blood	MSSA	MSSA	t2152	I
SKLX120503	SAMN45198162	2020	China	Yunnan	Human	Blood	MSSA	MSSA	t2883	VII
SKLX120977	SAMN45198186	2020	China	Ningxia	Human	Blood	MSSA	MSSA	t189	VII
SKLX122642	SAMN45198222	2020	China	Zhejiang	Human	Blood	MSSA	MSSA	t189	VII
SKLX123618	SAMN45198234	2020	China	Zhejiang	Human	Blood	MSSA	MSSA	t189	VII
SKLX123633	SAMN45198235	2020	China	Zhejiang	Human	Blood	MSSA	MSSA	t189	VII
SKLX125216	SAMN45198242	2020	China	Anhui	Human	Blood	MSSA	MSSA	t189	VII
SKLX125233	SAMN45198244	2020	China	Anhui	Human	Blood	MSSA	MSSA	t189	VII
SKLX125234	SAMN45198245	2020	China	Anhui	Human	Blood	MSSA	MSSA	t189	VII
SKLX125889	SAMN45198289	2020	China	Jiangxi	Human	Blood	MSSA	MSSA	t189	VII
SKLX125909	SAMN45198294	2020	China	Jiangxi	Human	Blood	MSSA	MSSA	t8914	VII
SKLX126230	SAMN45198309	2020	China	Jiangsu	Human	Blood	MSSA	MSSA	t189	I
SKLX126635	SAMN45198329	2020	China	Zhejiang	Human	Blood	MSSA	MSSA	t189	VII
SKLX127854	SAMN45198347	2020	China	Fujian	Human	Blood	MSSA	MSSA	t8275	VII
SKLX127859	SAMN45198348	2020	China	Fujian	Human	Blood	MSSA	MSSA	t189	VII
SKLX127863	SAMN45198349	2020	China	Fujian	Human	Blood	MSSA	MSSA	t189	VII
SKLX128071	SAMN45198365	2020	China	Henan	Human	Blood	MSSA	MSSA	t189	I
SKLX128226	SAMN45198374	2020	China	Anhui	Human	Blood	MSSA	MSSA	t189	VII
SKLX128640	SAMN45198384	2020	China	Zhejiang	Human	Blood	MSSA	MSSA	t189	VII
SKLX129974	SAMN45198392	2020	China	Zhejiang	Human	Blood	MSSA	MSSA	t189	VII
SKLX134524	SAMN45198427	2020	China	Anhui	Human	Blood	MSSA	MSSA	t189	VII
SKLX134574	SAMN45198431	2020	China	Zhejiang	Human	Blood	MSSA	MSSA	t189	VII
SKLX134707	SAMN45198436	2020	China	Shandong	Human	Blood	MSSA	MSSA	t189	VII
SKLX134762	SAMN45198447	2020	China	Zhejiang	Human	Blood	MSSA	MSSA	t189	VII
SKLX134818	SAMN45198451	2020	China	Zhejiang	Human	Blood	MSSA	MSSA	t189	VII
SKLX135026	SAMN45198463	2020	China	Hubei	Human	Blood	MSSA	MSSA	t189	III
SKLX135069	SAMN45198468	2020	China	Hubei	Human	Blood	MSSA	MSSA	t189	VII
SKLX135175	SAMN45198474	2020	China	Anhui	Human	Blood	MSSA	MSSA	t189	VII
SKLX136106	SAMN45198486	2020	China	Liaoning	Human	Blood	MSSA	MSSA	t189	VII
SKLX136417	SAMN45199063	2020	China	Anhui	Human	Blood	MSSA	MSSA	t189	VII
SKLX137204	SAMN45199080	2020	China	Hubei	Human	Blood	MSSA	MSSA	t189	VII
SKLX137319	SAMN45199091	2020	China	Shandong	Human	Blood	MSSA	MSSA	t189	VII
SKLX137336	SAMN45199092	2020	China	Shandong	Human	Blood	MSSA	MSSA	t189	VII
SKLX137366	SAMN45199094	2020	China	Shandong	Human	Blood	MSSA	MSSA	t5229	VII
SKLX137468	SAMN45199097	2020	China	Fujian	Human	Blood	MSSA	MSSA	t189	VII
SKLX137507	SAMN45199100	2020	China	Fujian	Human	Blood	MSSA	MSSA	t693	VII
SKLX139004	SAMN45199125	2020	China	Fujian	Human	Blood	MSSA	MSSA	t189	VII
SKLX140551	SAMN45199147	2020	China	Anhui	Human	Blood	MSSA	MSSA	t189	VII
SKLX140553	SAMN45199149	2020	China	Anhui	Human	Blood	MSSA	MSSA	t189	VII
SKLX142862	SAMN45199179	2020	China	Zhejiang	Human	Blood	MSSA	MSSA	t189	VII
SKLX144279	SAMN45199186	2020	China	Zhejiang	Human	Blood	MSSA	MSSA	t189	VII
SKLX144319	SAMN45199192	2020	China	Zhejiang	Human	Blood	MSSA	MSSA	t189	VII
SKLX144420	SAMN45199195	2020	China	Zhejiang	Human	Blood	MSSA	MSSA	t189	VII
SKLX144737	SAMN45199216	2020	China	Zhejiang	Human	Blood	MSSA	MSSA	t189	VII
SKLX144757	SAMN45199217	2020	China	Zhejiang	Human	Blood	MSSA	MSSA	t189	VII
SKLX145024	SAMN45199233	2020	China	Zhejiang	Human	Blood	MSSA	MSSA	t189	VII
SKLX145896	SAMN45199271	2020	China	Zhejiang	Human	Blood	MSSA	MSSA	t189	VII
SKLX145925	SAMN45199273	2020	China	Zhejiang	Human	Blood	MSSA	MSSA	t189	VII
SKLX145943	SAMN45199274	2020	China	Zhejiang	Human	Blood	MSSA	MSSA	t21011	VII
SKLX145990	SAMN45199277	2020	China	Zhejiang	Human	Blood	MSSA	MSSA	t189	VII
SKLX146821	SAMN45199283	2020	China	Zhejiang	Human	Blood	MSSA	MSSA	t21012	VII
SKLX146957	SAMN45199289	2020	China	Zhejiang	Human	Blood	MSSA	MSSA	t189	VII
SKLX147649	SAMN45199310	2020	China	Zhejiang	Human	Blood	MSSA	MSSA	t189	I
SKLX147711	SAMN45199317	2020	China	Zhejiang	Human	Blood	MSSA	MSSA	t189	VII
SKLX36399	SAMN45199319	2016	China	Zhejiang	Human	Blood	MSSA	MSSA	t189	VII
SKLX36408	SAMN45199320	2016	China	Zhejiang	Human	Blood	MSSA	MSSA	t189	VII
SKLX36700	SAMN23012745	2016	China	Zhejiang	Human	Blood	MSSA	MSSA	t189	VII
SKLX37893	SAMN45199328	2016	China	Zhejiang	Human	Blood	MSSA	MSSA	t189	VII
SKLX39784	SAMN45199335	2016	China	Zhejiang	Human	Blood	MSSA	MSSA	t189	I
SKLX44820	SAMN23012625	2017	China	Zhejiang	Human	Blood	MSSA	MSSA	t189	VII
SKLX45504	SAMN45199356	2017	China	Zhejiang	Human	Blood	MSSA	MSSA	t5229	VII
SKLX46364	SAMN23012627	2017	China	Zhejiang	Human	Blood	MSSA	MSSA	t189	VI
SKLX47090	SAMN45199362	2017	China	Zhejiang	Human	Blood	MSSA	MSSA	t189	VII
SKLX47710	SAMN45199365	2017	China	Zhejiang	Human	Blood	MSSA	MSSA	t189	I
SKLX50993	SAMN45199417	2014	China	Shandong	Human	Blood	MSSA	MSSA	t189	VII
SKLX51100	SAMN45199421	2014	China	Henan	Human	Blood	MSSA	MSSA	t189	VII
SKLX51763	SAMN45218244	2014	China	Anhui	Human	Blood	MSSA	MSSA	t189	VII
SKLX51814	SAMN45218249	2014	China	Fujian	Human	Blood	MSSA	MSSA	t189	VII
SKLX51869	SAMN45218251	2014	China	Zhejiang	Human	Blood	MSSA	MSSA	t189	VII
SKLX51874	SAMN45218252	2014	China	Henan	Human	Blood	MSSA	MSSA	t1858	VII
SKLX52176	SAMN45218258	2014	China	Anhui	Human	Blood	MSSA	MSSA	t2769	I
SKLX52694	SAMN45218272	2015	China	Shandong	Human	Blood	MSSA	MSSA	t189	VII
SKLX52736	SAMN45218274	2015	China	Anhui	Human	Blood	MSSA	MSSA	t189	VII
SKLX52750	SAMN45218275	2015	China	Jiangsu	Human	Blood	MSSA	MSSA	t189	VII
SKLX52804	SAMN45218279	2015	China	Anhui	Human	Blood	MSSA	MSSA	t189	VII
SKLX52869	SAMN45218280	2015	China	Anhui	Human	Blood	MSSA	MSSA	t189	VII
SKLX52918	SAMN45218287	2015	China	Zhejiang	Human	Blood	MSSA	MSSA	t189	VII
SKLX52931	SAMN45218288	2015	China	Zhejiang	Human	Blood	MSSA	MSSA	t189	VII
SKLX53047	SAMN45218297	2015	China	Fujian	Human	Blood	MSSA	MSSA	t189	VII
SKLX53048	SAMN45218298	2015	China	Fujian	Human	Blood	MSSA	MSSA	t189	VII
SKLX53049	SAMN45218299	2015	China	Fujian	Human	Blood	MSSA	MSSA	t189	VII
SKLX53113	SAMN45218304	2015	China	Henan	Human	Blood	MSSA	MSSA	t189	VII
SKLX53137	SAMN45218305	2015	China	Henan	Human	Blood	MSSA	MSSA	t189	VII
SKLX53411	SAMN45218319	2015	China	Zhejiang	Human	Blood	MSSA	MSSA	t1858	VII
SKLX53560	SAMN45218326	2015	China	Jiangsu	Human	Blood	MSSA	MSSA	t189	VII
SKLX53566	SAMN45218327	2015	China	Jiangsu	Human	Blood	MSSA	MSSA	t189	VII
SKLX53731	SAMN45218336	2015	China	Anhui	Human	Blood	MSSA	MSSA	t189	VII
SKLX53772	SAMN45218339	2015	China	Fujian	Human	Blood	MSSA	MSSA	t189	VII
SKLX54179	SAMN45218356	2015	China	Anhui	Human	Blood	MSSA	MSSA	t189	VII
SKLX54321	SAMN45218364	2015	China	Anhui	Human	Blood	MSSA	MSSA	t189	VII
SKLX54551	SAMN45218380	2015	China	Shandong	Human	Blood	MSSA	MSSA	t189	VII
SKLX54957	SAMN45218393	2015	China	Anhui	Human	Blood	MSSA	MSSA	t189	VII
SKLX55006	SAMN45218406	2015	China	Hubei	Human	Blood	MSSA	MSSA	t7099	VII
SKLX55145	SAMN45218415	2015	China	Jiangxi	Human	Blood	MSSA	MSSA	t189	VII
SKLX55209	SAMN45218418	2015	China	Zhejiang	Human	Blood	MSSA	MSSA	t189	VII
SKLX55406	SAMN45218428	2016	China	Jiangsu	Human	Blood	MSSA	MSSA	t189	I
SKLX55495	SAMN45218435	2016	China	Fujian	Human	Blood	MSSA	MSSA	t189	VII
SKLX55517	SAMN23012630	2016	China	Fujian	Human	Blood	MSSA	MSSA	t189	I
SKLX55800	SAMN45218443	2016	China	Anhui	Human	Blood	MSSA	MSSA	t189	VII
SKLX56448	SAMN45218474	2016	China	Anhui	Human	Blood	MSSA	MSSA	t189	I
SKLX56483	SAMN45218476	2016	China	Anhui	Human	Blood	MSSA	MSSA	t189	I
SKLX56632	SAMN45218481	2016	China	Anhui	Human	Blood	MSSA	MSSA	t189	VII
SKLX56669	SAMN45218484	2016	China	Jiangxi	Human	Blood	MSSA	MSSA	t189	VII
SKLX56709	SAMN23012741	2016	China	Anhui	Human	Blood	MSSA	MSSA	t189	I
SKLX56802	SAMN45218490	2016	China	Zhejiang	Human	Blood	MSSA	MSSA	t189	VI
SKLX56830	SAMN23012746	2016	China	Zhejiang	Human	Blood	MSSA	MSSA	t189	VII
SKLX56858	SAMN23012747	2016	China	Zhejiang	Human	Blood	MSSA	MSSA	t189	VII
SKLX56982	SAMN45218499	2016	China	Anhui	Human	Blood	MSSA	MSSA	t189	VII
SKLX57277	SAMN45218518	2016	China	Anhui	Human	Blood	MSSA	MSSA	t189	VII
SKLX57278	SAMN45218519	2016	China	Anhui	Human	Blood	MSSA	MSSA	t189	VII
SKLX57284	SAMN45218520	2016	China	Anhui	Human	Blood	MSSA	MSSA	t189	VII
SKLX57285	SAMN45218521	2016	China	Anhui	Human	Blood	MSSA	MSSA	t189	VII
SKLX57454	SAMN45218528	2016	China	Jiangsu	Human	Blood	MSSA	MSSA	t189	I
SKLX57649	SAMN45218538	2016	China	Fujian	Human	Blood	MSSA	MSSA	t189	VII
SKLX57800	SAMN45218545	2016	China	Anhui	Human	Blood	MSSA	MSSA	t8275	VII
SKLX57831	SAMN45218546	2016	China	Anhui	Human	Blood	MSSA	MSSA	t189	VII
SKLX57906	SAMN45218548	2016	China	Anhui	Human	Blood	MSSA	MSSA	t189	VII
SKLX57910	SAMN45218549	2016	China	Anhui	Human	Blood	MSSA	MSSA	t189	VII
SKLX57931	SAMN45218550	2016	China	Anhui	Human	Blood	MSSA	MSSA	t189	I
SKLX57942	SAMN45218552	2016	China	Hubei	Human	Blood	MSSA	MSSA	t189	VII
SKLX57943	SAMN45218553	2016	China	Hubei	Human	Blood	MSSA	MSSA	t1858	VII
SKLX58006	SAMN45218556	2016	China	Anhui	Human	Blood	MSSA	MSSA	t17343	I
SKLX58097	SAMN23012742	2016	China	Xinjiang	Human	Blood	MSSA	MSSA	t189	VII
SKLX58276	SAMN45218571	2016	China	Anhui	Human	Blood	MSSA	MSSA	t189	VII
SKLX58371	SAMN45218580	2016	China	Anhui	Human	Blood	MSSA	MSSA	t189	VII
SKLX58528	SAMN45218588	2016	China	Anhui	Human	Blood	MSSA	MSSA	t2174	VII
SKLX58530	SAMN45218589	2016	China	Anhui	Human	Blood	MSSA	MSSA	t189	VII
SKLX58569	SAMN45218590	2016	China	Hubei	Human	Blood	MSSA	MSSA	t189	I
SKLX58686	SAMN45218596	2016	China	Fujian	Human	Blood	MSSA	MSSA	t189	VII
SKLX58716	SAMN45218599	2016	China	Fujian	Human	Blood	MSSA	MSSA	t189	VII
SKLX58846	SAMN45218701	2016	China	Anhui	Human	Blood	MSSA	MSSA	t2284	VII
SKLX58848	SAMN45218702	2016	China	Anhui	Human	Blood	MSSA	MSSA	t2284	VII
SKLX58975	SAMN23012639	2016	China	Ningxia	Human	Blood	MSSA	MSSA	t189	VII
SKLX59178	SAMN45218725	2016	China	Anhui	Human	Blood	MSSA	MSSA	t189	VII
SKLX59531	SAMN45218749	2017	China	Fujian	Human	Blood	MSSA	MSSA	t189	VII
SKLX59734	SAMN45218762	2017	China	Anhui	Human	Blood	MSSA	MSSA	t189	I
SKLX59885	SAMN45218766	2017	China	Anhui	Human	Blood	MSSA	MSSA	t189	VII
SKLX60082	SAMN45218783	2017	China	Zhejiang	Human	Blood	MSSA	MSSA	t2612	VII
SKLX60113	SAMN45218785	2017	China	Zhejiang	Human	Blood	MSSA	MSSA	t189	VII
SKLX60161	SAMN45218787	2017	China	Zhejiang	Human	Blood	MSSA	MSSA	t189	VII
SKLX60175	SAMN23012645	2017	China	Zhejiang	Human	Blood	MSSA	MSSA	t189	VII
SKLX60176	SAMN23012646	2017	China	Zhejiang	Human	Blood	MSSA	MSSA	t189	VII
SKLX60216	SAMN45218790	2017	China	Shandong	Human	Blood	MSSA	MSSA	t189	VII
SKLX60320	SAMN45218799	2017	China	Hubei	Human	Blood	MSSA	MSSA	t189	VII
SKLX60563	SAMN45218818	2017	China	Fujian	Human	Blood	MSSA	MSSA	t189	VII
SKLX61009	SAMN45218847	2017	China	Ningxia	Human	Blood	MSSA	MSSA	t189	VII
SKLX61118	SAMN45218857	2017	China	Anhui	Human	Blood	MSSA	MSSA	t189	I
SKLX61397	SAMN45218880	2017	China	Jiangxi	Human	Blood	MSSA	MSSA	t189	VII
SKLX61764	SAMN45218894	2017	China	Zhejiang	Human	Blood	MSSA	MSSA	t189	I
SKLX61897	SAMN45218904	2017	China	Jiangsu	Human	Blood	MSSA	MSSA	t189	VII
SKLX61898	SAMN45218905	2017	China	Jiangsu	Human	Blood	MSSA	MSSA	t189	VII
SKLX61911	SAMN45218907	2017	China	Jiangsu	Human	Blood	MSSA	MSSA	t189	VII
SKLX62089	SAMN45218917	2017	China	Hubei	Human	Blood	MSSA	MSSA	t189	VII
SKLX62263	SAMN45218923	2017	China	Yunnan	Human	Blood	MSSA	MSSA	t189	I
SKLX62342	SAMN45218925	2017	China	Hubei	Human	Blood	MSSA	MSSA	t189	VII
SKLX62404	SAMN45218927	2018	China	Anhui	Human	Blood	MSSA	MSSA	t189	VII
SKLX62531	SAMN45218934	2018	China	Anhui	Human	Blood	MSSA	MSSA	t189	VII
SKLX62970	SAMN45218965	2018	China	Anhui	Human	Blood	MSSA	MSSA	t189	VII
SKLX62971	SAMN45218966	2018	China	Anhui	Human	Blood	MSSA	MSSA	t189	VII
SKLX63094	SAMN45218970	2018	China	Henan	Human	Blood	MSSA	MSSA	t189	VII
SKLX63553	SAMN45218997	2018	China	Anhui	Human	Blood	MSSA	MSSA	t189	VI
SKLX70711	SAMN23012665	2018	China	Zhejiang	Human	Blood	MSSA	MSSA	t189	VI
SKLX71482	SAMN23012666	2018	China	Zhejiang	Human	Blood	MSSA	MSSA	t189	VI
SKLX74427	SAMN45219053	2018	China	Zhejiang	Human	Blood	MSSA	MSSA	t189	VII
SKLX77824	SAMN45219151	2018	China	Gansu	Human	Blood	MSSA	MSSA	t189	VII
SKLX77871	SAMN45219152	2018	China	Zhejiang	Human	Blood	MSSA	MSSA	t189	I
SKLX79123	SAMN45219165	2018	China	Shandong	Human	Blood	MSSA	MSSA	t2765	VII
SKLX79176	SAMN45219170	2018	China	Henan	Human	Blood	MSSA	MSSA	t189	VII
SKLX79194	SAMN45219174	2018	China	Henan	Human	Blood	MSSA	MSSA	t189	VII
SKLX79362	SAMN45219179	2018	China	Zhejiang	Human	Blood	MSSA	MSSA	t189	VII
SKLX79494	SAMN45219189	2018	China	Zhejiang	Human	Blood	MSSA	MSSA	t189	I
SKLX79527	SAMN45219191	2018	China	Zhejiang	Human	Blood	MSSA	MSSA	t189	VII
SKLX79533	SAMN45219192	2018	China	Zhejiang	Human	Blood	MSSA	MSSA	t189	VI
SKLX79615	SAMN45219198	2018	China	Zhejiang	Human	Blood	MSSA	MSSA	t189	VII
SKLX79624	SAMN45219199	2018	China	Zhejiang	Human	Blood	MSSA	MSSA	t189	VII
SKLX79672	SAMN45219202	2018	China	Zhejiang	Human	Blood	MSSA	MSSA	t189	VII
SKLX79748	SAMN45219206	2018	China	Zhejiang	Human	Blood	MSSA	MSSA	t189	VII
SKLX79770	SAMN45219207	2018	China	Zhejiang	Human	Blood	MSSA	MSSA	t189	VI
SKLX79777	SAMN23012675	2018	China	Zhejiang	Human	Blood	MSSA	MSSA	t189	VII
SKLX79780	SAMN45219208	2018	China	Zhejiang	Human	Blood	MSSA	MSSA	t189	VII
SKLX79829	SAMN45219212	2018	China	Hubei	Human	Blood	MSSA	MSSA	t189	VII
SKLX80344	SAMN45219215	2018	China	Zhejiang	Human	Blood	MSSA	MSSA	t189	VII
SKLX80503	SAMN45219216	2018	China	Zhejiang	Human	Blood	MSSA	MSSA	t189	VII
SKLX81445	SAMN45219247	2018	China	Zhejiang	Human	Blood	MSSA	MSSA	t189	VII
SKLX81649	SAMN45219249	2018	China	Zhejiang	Human	Blood	MSSA	MSSA	t189	VII
SKLX81791	SAMN45219251	2018	China	Jiangxi	Human	Blood	MSSA	MSSA	t189	VII
SKLX82724	SAMN45219254	2018	China	Jiangxi	Human	Blood	MSSA	MSSA	t189	VII
SKLX82744	SAMN45219256	2018	China	Jiangxi	Human	Blood	MSSA	MSSA	t189	VII
SKLX82789	SAMN45219259	2018	China	Jiangxi	Human	Blood	MSSA	MSSA	t189	VII
SKLX82816	SAMN45219260	2018	China	Fujian	Human	Blood	MSSA	MSSA	t4209	VII
SKLX82925	SAMN45219267	2018	China	Zhejiang	Human	Blood	MSSA	MSSA	t189	VII
SKLX83687	SAMN45219281	2018	China	Anhui	Human	Blood	MSSA	MSSA	t189	VII
SKLX83974	SAMN23012680	2018	China	Heilongjiang	Human	Blood	MSSA	MSSA	t189	VII
SKLX85706	SAMN45219312	2018	China	Hubei	Human	Blood	MSSA	MSSA	t189	VII
SKLX87144	SAMN45219324	2018	China	Gansu	Human	Blood	MSSA	MSSA	t189	VII
SKLX87233	SAMN45219328	2018	China	Shandong	Human	Blood	MSSA	MSSA	t21050	VII
SKLX87929	SAMN23012686	2019	China	Hubei	Human	Blood	MSSA	MSSA	t189	VII
SKLX88608	SAMN45219360	2019	China	Anhui	Human	Blood	MSSA	MSSA	t4209	VII
SKLX88645	SAMN45219366	2019	China	Fujian	Human	Blood	MSSA	MSSA	t189	VII
SKLX88646	SAMN45219367	2019	China	Fujian	Human	Blood	MSSA	MSSA	t189	VII
SKLX88673	SAMN45219370	2019	China	Fujian	Human	Blood	MSSA	MSSA	t2883	VII
SKLX88674	SAMN45219371	2019	China	Fujian	Human	Blood	MSSA	MSSA	t2883	VII
SKLX88762	SAMN45219378	2019	China	Zhejiang	Human	Blood	MSSA	MSSA	t189	VII
SKLX88910	SAMN45219388	2019	China	Anhui	Human	Blood	MSSA	MSSA	t189	VII
SKLX89461	SAMN45219399	2019	China	Anhui	Human	Blood	MSSA	MSSA	t189	VII
SKLX89490	SAMN45219404	2019	China	Anhui	Human	Blood	MSSA	MSSA	t8914	VII
SKLX89547	SAMN45219410	2019	China	Henan	Human	Blood	MSSA	MSSA	t189	VII
SKLX93874	SAMN45219430	2019	China	Zhejiang	Human	Blood	MSSA	MSSA	t189	VII
SKLX94336	SAMN45219443	2019	China	Shandong	Human	Blood	MSSA	MSSA	t189	VII
SKLX94479	SAMN45219451	2019	China	Zhejiang	Human	Blood	MSSA	MSSA	t189	I
SKLX94549	SAMN45219456	2019	China	Zhejiang	Human	Blood	MSSA	MSSA	t189	VII
SKLX94563	SAMN45219458	2019	China	Anhui	Human	Blood	MSSA	MSSA	t189	VII
SKLX94626	SAMN45219460	2019	China	Hubei	Human	Blood	MSSA	MSSA	t189	VII
SKLX94666	SAMN45219462	2019	China	Hubei	Human	Blood	MSSA	MSSA	t189	VII
SKLX95489	SAMN45219489	2019	China	Anhui	Human	Blood	MSSA	MSSA	t189	VII
SKLX95512	SAMN45219492	2019	China	Anhui	Human	Blood	MSSA	MSSA	t189	VII
SKLX98669	SAMN45219516	2019	China	Zhejiang	Human	Blood	MSSA	MSSA	t2883	VII
SKLX99417	SAMN23012699	2019	China	Anhui	Human	Blood	MSSA	MSSA	t189	VII
SKLX99864	SAMN45219531	2019	China	Zhejiang	Human	Blood	MSSA	MSSA	t189	VII
SKLX1017	SAMN45219536	2010	China	Yunnan	Human	Blood	MSSA	MSSA	t189	VII
SKLX1160	SAMN45219548	2010	China	Guangdong	Human	Blood	MSSA	MSSA	t189	VII
SKLX1191	SAMN45219554	2011	China	Guangdong	Human	Blood	MSSA	MSSA	t189	VII
SKLX1200	SAMN45219555	2010	China	Guangdong	Human	Blood	MSSA	MSSA	t189	VII
SKLX1201	SAMN45219556	2011	China	Guangdong	Human	Blood	MSSA	MSSA	t189	VII
SKLX1226	SAMN45219557	2011	China	Yunnan	Human	Blood	MSSA	MSSA	t189	VII
SKLX1817	SAMN45219589	2011	China	Hubei	Human	Blood	MSSA	MSSA	t189	VII
SKLX1899	SAMN45219594	2010	China	Hubei	Human	Blood	MSSA	MSSA	t189	VII
SKLX2026	SAMN45219599	2010	China	Hubei	Human	Blood	MSSA	MSSA	t189	VII
SKLX2271	SAMN45219610	2010	China	Guangdong	Human	Blood	MSSA	MSSA	t189	VII
SKLX2280	SAMN45219611	2010	China	Guangdong	Human	Blood	MSSA	MSSA	t3887	VII
SKLX2934	SAMN45219656	2011	China	Zhejiang	Human	Blood	MSSA	MSSA	t189	VI
SKLX3582	SAMN45219671	2011	China	Zhejiang	Human	Blood	MSSA	MSSA	t189	VII
SKLX4269	SAMN45219682	2011	China	Shandong	Human	Blood	MSSA	MSSA	t189	VII
SKLX4271	SAMN45219683	2011	China	Shandong	Human	Blood	MSSA	MSSA	t189	VII
SKLX4274	SAMN45219684	2011	China	Shandong	Human	Blood	MSSA	MSSA	t189	I
SKLX905	SAMN45219692	2010	China	Yunnan	Human	Blood	MSSA	MSSA	t4950	VII
SKLX933	SAMN45219693	2010	China	Yunnan	Human	Blood	MSSA	MSSA	t189	VII
SKLX949	SAMN45219698	2010	China	Yunnan	Human	Blood	MSSA	MSSA	t189	I
SKLX951	SAMN45219699	2010	China	Yunnan	Human	Blood	MSSA	MSSA	t189	I
SKLX995	SAMN45219714	2010	China	Zhejiang	Human	Blood	MSSA	MSSA	t2174	I
SKLX119086	SAMN20423707	2019	China	Hubei	Human	Blood	MRSA	IVa (2B)	t189	VI
SKLX94275	SAMN20423885	2019	China	Yunnan	Human	Blood	MRSA	IVa (2B)	t189	VI
SKLX94291	SAMN20423888	2019	China	Yunnan	Human	Blood	MRSA	IVa (2B)	t189	VI
SKLX43765	SAMN20423928	2016	China	Zhejiang	Human	Blood	MRSA	IVa (2B)	t3887	VI
SKLX79543	SAMN20424036	2017	China	Zhejiang	Human	Blood	MRSA	IVa (2B)	t189	VI
SKLX111539	SAMN20424121	2019	China	Zhejiang	Human	Blood	MRSA	IVa (2B)	t189	VI
SKLX111548	SAMN20424122	2019	China	Zhejiang	Human	Blood	MRSA	IVa (2B)	t189	VI
SKLX117362	SAMN20424148	2019	China	Zhejiang	Human	Blood	MRSA	IVa (2B)	t189	VI
SKLX120758	SAMN38023159	2020	China	Hubei	Human	Blood	MRSA	IVa (2B)	t189	VI
SKLX128170	SAMN38023228	2020	China	Hubei	Human	Blood	MRSA	IVa (2B)	t189	VI
M2024	This study	2021	China	Zhejiang	Human	Blood	MRSA	IVa (2B)	t189	VI
M16	This study	2021	China	Zhejiang	Human	Wound/pus	MSSA	MSSA	Undetermined	I
M26	This study	2021	China	Zhejiang	Human	Wound/pus	MRSA	IVa (2B)	t189	VI
M31	This study	2021	China	Zhejiang	Human	Wound/pus	MSSA	MSSA	t7322	VII
M189	This study	2021	China	Zhejiang	Human	Blood	MSSA	MSSA	t189	VII
M215	This study	2022	China	Zhejiang	Human	Blood	MSSA	MSSA	t189	VII
M64	This study	2023	China	Zhejiang	Human	Blood	MSSA	MSSA	t189	VII
M88	This study	2021	China	Zhejiang	Human	Wound/pus	MSSA	MSSA	t189	VII
M99	This study	2021	China	Zhejiang	Human	Wound/pus	MSSA	MSSA	t189	I
M1189	This study	2021	China	Zhejiang	Human	Wound/pus	MSSA	MSSA	t189	VII
M1577	This study	2021	China	Zhejiang	Human	Wound/pus	MSSA	MSSA	t189	VII
M1636	This study	2021	China	Zhejiang	Human	Respiratory tract	MSSA	MSSA	t189	VII
M1803	This study	2021	China	Zhejiang	Human	Blood	MSSA	MSSA	t189	VII
M1900	This study	2021	China	Zhejiang	Human	Wound/pus	MSSA	MSSA	t2174	VII
M1973	This study	2021	China	Zhejiang	Human	Blood	MSSA	MSSA	t189	VII
M2095	This study	2021	China	Zhejiang	Human	Blood	MSSA	MSSA	t189	VII
M2147	This study	2021	China	Zhejiang	Human	Respiratory tract	MSSA	MSSA	t189	VII
M21860	This study	2022	China	Zhejiang	Human	Wound/pus	MSSA	MSSA	t189	VII
M2192	This study	2022	China	Zhejiang	Human	Wound/pus	MSSA	MSSA	t189	VII
M2441	This study	2022	China	Zhejiang	Human	Wound/pus	MSSA	MSSA	t189	Singleton
M2557	This study	2022	China	Zhejiang	Human	Wound/pus	MSSA	MSSA	t189	I
M3328	This study	2022	China	Zhejiang	Human	Blood	MSSA	MSSA	t2883	VII
M4170	This study	2023	China	Zhejiang	Human	Respiratory tract	MSSA	MSSA	t189	VII
M4174	This study	2023	China	Zhejiang	Human	Urine	MSSA	MSSA	t189	VII
M4261	This study	2023	China	Zhejiang	Human	Wound/pus	MSSA	MSSA	t189	VII
M4266	This study	2023	China	Zhejiang	Human	Respiratory tract	MSSA	MSSA	t189	I
M4273	This study	2023	China	Zhejiang	Human	Respiratory tract	MSSA	MSSA	t4950	VII
M4283	This study	2023	China	Zhejiang	Human	Respiratory tract	MSSA	MSSA	t189	VII
M875	This study	2023	China	Zhejiang	Human	Blood	MSSA	MSSA	t2612	VII
