# Supplementary material for: Clade-specific adaptation and global spread of Staphylococcus aureus ST188 with emergence of a multidrug-resistant MRSA sublineage
Source: mSystems. 2025 Sep 24;11(1):e00848-25. doi: 10.1128/msystems.00848-25 (PMC12817943; doi:10.1128/msystems.00848-25)
Supplement: Table S2 — Antimicrobial susceptibility of 29 ST188 isolates from our collectiona. [file msystems.00848-25-s0003.xlsx]

## Sheet: Sheet1
Table S2. Antimicrobial susceptibility of 29 ST188 isolates from our collectiona
Strain	OXA	PEN	GEN	ERY	CLI	RIF	TCY	TGC	SXT	CIP	LVX	MFX	LNZ	VAN	Q/D
M2024	R	R	S	R	R	S	S	S	R	R	R	R	S	S	S
M16	S	R	S	S	S	S	S	S	S	S	S	S	S	S	S
M26	R	R	R	R	R	S	S	S	R	R	R	R	S	S	S
M31	S	R	S	S	S	S	S	S	S	S	S	S	S	S	S
M189	S	R	S	S	S	S	S	S	S	S	S	S	S	S	S
M215	S	R	S	S	S	S	S	S	S	S	S	S	S	S	S
M64	S	R	S	S	S	S	S	S	S	S	S	S	S	S	S
M88	S	R	S	S	S	S	S	S	S	S	S	S	S	S	S
M99	S	R	S	S	S	S	S	S	S	S	S	S	S	S	S
M1189	S	R	S	S	S	S	S	S	S	S	S	S	S	S	S
M1577	S	R	S	R	R	S	S	S	S	S	S	S	S	S	S
M1636	S	R	S	R	R	S	S	S	S	S	S	S	S	S	S
M1803	S	R	S	S	S	S	S	S	S	S	S	S	S	S	S
M1900	S	R	S	S	S	S	S	S	S	S	S	S	S	S	S
M1973	S	R	S	R	R	S	S	S	S	S	S	S	S	S	S
M2095	S	R	S	S	S	S	S	S	S	S	S	S	S	S	S
M2147	S	R	S	S	S	S	S	S	S	S	S	S	S	S	S
M21860	S	R	S	S	S	S	S	S	S	S	S	S	S	S	S
M2192	S	R	S	S	S	S	S	S	S	S	S	S	S	S	S
M2441	S	R	S	S	S	S	S	S	S	S	S	S	S	S	S
M2557	S	R	S	S	S	S	S	S	R	S	S	S	S	S	S
M3328	S	R	S	S	S	S	S	S	S	S	S	S	S	S	S
M4170	S	R	S	S	S	S	S	S	S	S	S	S	S	S	S
M4174	S	R	S	S	S	S	S	S	S	S	S	S	S	S	S
M4261	S	R	S	R	R	S	S	S	S	S	S	S	S	S	S
M4266	S	R	S	S	S	S	S	S	S	S	S	S	S	S	S
M4273	S	R	S	S	S	S	S	S	S	S	S	S	S	S	S
M4283	S	R	S	S	S	S	S	S	S	S	S	S	S	S	S
M875	S	R	S	S	S	S	S	S	S	S	S	S	S	S	S
aR, resistant; S, susceptible; OXA, oxacillin; PEN, penicillin G; GEN, gentamicin; ERY, erythromycin; CLI, clindamycin; RIF, rifampin;TCY, tetracycline; TGC, tigecycline;
SXT, trimethoprim-sulfamethoxazole; CIP, ciprofloxacin; LVX, levofloxacin; MFX, moxifloxacin; LNZ, linezolid; VAN, vancomycin; Q/D, quinupristin-dalfopristin.
