# Supplementary material for: Clade-specific adaptation and global spread of Staphylococcus aureus ST188 with emergence of a multidrug-resistant MRSA sublineage
Source: mSystems. 2025 Sep 24;11(1):e00848-25. doi: 10.1128/msystems.00848-25 (PMC12817943; doi:10.1128/msystems.00848-25)
Supplement: Table S3 — Accessory genes filtered to those present in >10% but <100% of ST188 isolates. [file msystems.00848-25-s0004.xlsx]

## Sheet: test
Table S3. Accessory genes (n = 961) filtered to those present in more than 10% but less than 100% of ST188 isolates
GENE	PRODUCT	Clade I (n=49)	Clade II (n=21)	Clade III (n=15)	Clade IV (n=38)	Clade V (n=65)	Clade VI (n=117)	Clade VII (n=500)
group_1371	Putative sulfur transferase	49	21	15	38	64	117	500
mazG	MazG domain-containing protein	49	21	14	38	65	117	500
group_1360	50S ribosomal protein L7	49	21	15	38	64	117	500
MW0434	Nucleoid-associated protein SaurJH9_0500	49	21	15	37	65	117	500
MW1037	Fibrinogen-binding protein	49	21	15	38	64	117	500
sspC	cysteine protease	49	21	15	38	64	117	500
gpsB	Cell cycle protein GpsB	49	21	15	38	64	117	500
group_1324	Glyoxalase	49	21	15	38	64	117	500
sarA	staphylococcal accessory regulator A	49	21	15	38	65	117	499
MW1875	GntR family transcriptional regulator	49	21	15	38	64	117	500
yutD	Cytosolic protein	49	21	15	38	64	117	500
MW1863	ORF133	49	21	15	38	65	117	499
perR	peroxide-responsive transcriptional repressor PerR	49	21	15	38	64	117	500
rnhA	14-7 kDa ribonuclease H-like protein	49	21	15	38	64	117	500
tic20a	DUF4870 domain-containing protein	49	21	14	38	65	117	500
ctpA	hypothetical protein;probable carboxy-terminal processing proteinase ctpA	49	21	15	38	65	117	499
group_1226	hypothetical protein	49	21	15	38	65	117	499
group_1107	hypothetical protein	49	21	15	38	64	117	500
hemA	glutamyl-tRNA reductase	49	21	15	38	65	117	499
osmF	ABC transporter permease subunit	49	21	15	38	64	117	500
group_1094	probable DNA helicase	49	21	15	38	64	117	500
group_1093	ABC transporter ATP-binding protein;hypothetical protein	48	21	15	38	65	117	500
MW0633	DUF402 domain-containing protein	49	21	15	38	64	117	500
ybhL	Bax inhibitor-1 family protein;hypothetical protein	49	21	15	38	65	116	500
sbnF	siderophore biosynthesis protein SbnF	49	21	15	38	65	117	499
sbnE	siderophore biosynthesis IucA family protein	48	21	15	38	65	117	500
group_1062	Na/Pi cotransporter family protein;hypothetical protein	49	21	15	38	65	117	499
purA	adenylosuccinate synthase	49	21	15	38	65	117	499
gdpP	cyclic-di-AMP phosphodiesterase GdpP;hypothetical protein	49	21	15	38	65	117	499
serS	seryl-tRNA synthetase	49	21	15	38	64	117	500
sigS	RNA polymerase sigma factor SigS	49	21	14	38	65	117	500
group_1039	Glutamate dehydrogenase;hypothetical protein	49	21	15	38	65	117	499
group_1038	hypothetical protein	49	21	15	38	65	117	499
group_1009	Bacterial membrane flanked domain protein	49	21	14	38	65	117	500
yjbJ	UPF0337 protein SAV0840	49	21	15	38	65	117	499
MW1869	Membrane protein	49	21	14	38	65	117	500
MW0280	DUF4467 domain-containing protein	49	21	15	38	65	117	499
mnhE2	hypothetical protein;Na+/H+ antiporter Mnh2 subunit E	49	21	15	38	65	117	499
isaA	immunodominant antigen A	49	21	15	38	65	117	499
group_804	Oligoendopeptidase F	49	21	15	38	64	117	500
ribU	Riboflavin transporter RibU	49	21	15	38	65	116	500
metL1	hypothetical protein;Aspartokinase	49	21	15	38	64	117	500
dhoM	hypothetical protein;homoserine dehydrogenase	49	21	15	38	64	117	500
sfaD	hypothetical protein	49	21	15	38	65	117	499
dnaQ	3'-5' exonuclease	49	21	15	38	64	117	500
MW1870	Thioredoxin family protein	49	21	14	38	65	117	500
MW0302	Protein-ADP-ribose hydrolase	49	21	15	38	65	117	499
spsB	type-1 signal peptidase 1B	49	21	15	38	64	117	500
group_739	Autolysin	49	21	15	38	65	117	499
coaD	Phosphopantetheine adenylyltransferase	49	21	15	38	65	117	499
group_723	hypothetical protein	49	21	15	38	65	116	500
group_711	Alpha/beta fold hydrolase;hypothetical protein	49	21	15	38	65	117	499
recR	recombination protein	49	21	15	37	65	117	500
MW0373	Membrane protein;hypothetical protein	48	21	15	38	65	117	500
group_689	NINE protein	49	21	15	38	65	117	499
MW0732	DUF4887 domain-containing protein;hypothetical protein	49	21	15	38	65	116	500
MW2406	putative lipoprotein MW2406;hypothetical protein	49	21	15	38	65	117	499
truncatedfmtB	hypothetical protein;truncated FmtB;DUF1542 domain-containing protein;truncated FmtB protein	49	21	15	38	65	117	499
MW2412	Exported protein;hypothetical protein	49	21	15	38	64	117	500
mutS	hypothetical protein;DNA mismatch repair protein	49	21	15	38	64	117	500
citT	hypothetical protein;Na(+)/dicarboxylate symporter	48	21	15	38	65	117	500
MW2600	hypothetical protein;Lipoprotein	49	21	15	38	65	117	499
acrB	hypothetical protein;AcrB/AcrD/AcrF family protein	49	21	15	38	65	117	499
group_615	hypothetical protein	49	21	15	38	65	116	500
group_606	hypothetical protein	49	21	15	38	65	117	499
MW0964	hypothetical protein;DUF697 domain-containing protein	49	21	15	38	65	117	499
ligW	hypothetical protein;5-carboxyvanillic acid decarboxylase	49	21	15	38	65	117	499
comFA	hypothetical protein;ComF operon protein 1	49	21	15	38	64	117	500
cmk	cytidylate kinase	49	21	15	38	64	117	500
group_581	AraC family transcriptional regulator;hypothetical protein	49	21	14	38	65	117	500
fTR1	hypothetical protein;FTR1 family protein	49	21	15	38	65	117	499
tPR	TPR repeat-containing protein YrrB	49	21	15	38	64	117	500
plc	hypothetical protein;1-phosphatidylinositol phosphodiesterase precurosr	49	21	15	38	65	117	500
group_564	hypothetical protein;probable oligopeptide transport system permease protein OppB	49	21	15	38	64	117	500
lukG	bi-component leukocidin LukGH subunit G	49	21	15	38	65	117	499
era	hypothetical protein;GTPases (Dynamin-related)	49	21	15	38	64	117	500
group_546	hypothetical protein;alcohol-acetaldehyde dehydrogenase	49	21	15	38	64	117	500
geh	lipase precursor	49	21	15	38	65	117	499
group_542	hypothetical protein;Putative branched chain amino acids transporter	49	21	15	38	64	117	500
agrC	AgrC	49	21	14	38	65	117	500
hlgA	gamma-hemolysin component A	49	21	15	38	65	116	500
sdrM	hypothetical protein;Multidrug efflux pump SdrM	49	21	15	38	65	116	500
feoB	hypothetical protein;Ferrous iron transport protein B	49	21	15	38	65	117	499
rocD1	hypothetical protein;Ornithine aminotransferase 1	49	21	15	38	65	117	499
group_533	hypothetical protein;2-isopropylmalate synthase	49	21	15	38	65	117	499
ebp	cell surface elastin binding protein	49	21	15	38	65	117	499
MW2616	hypothetical protein;DNA-binding protein	48	21	15	38	65	117	500
rarD	hypothetical protein;DMT superfamily drug/metabolite transporter	48	21	15	38	65	117	500
MW0725	hypothetical protein;TPR domain protein	49	21	15	38	65	117	499
group_524	hypothetical protein	49	21	15	38	64	117	500
nfeD	NfeD domain-containing protein	49	21	15	38	64	117	500
group_517	hypothetical protein	48	21	15	38	65	117	500
pflB	hypothetical protein;formate acetyltransferase	49	21	15	38	65	117	499
glcT	hypothetical protein;transcription antiterminator	49	21	15	38	65	117	499
piuB	hypothetical protein;Sulfite reductase [NADPH] flavoprotein alpha-component	49	21	15	38	64	117	500
fecB	ABC transporter substrate-binding protein;hypothetical protein	49	21	15	38	64	117	500
acsA	hypothetical protein;acetyl-CoA synthetase	49	21	15	38	65	117	499
srtB	NPQTN specific sortase B	49	20	15	38	65	117	500
marR	hypothetical protein;MarR family transcriptional regulator	49	21	15	38	64	117	500
MW1102	protein-serine/threonine phosphatase Stp1	49	21	15	38	64	117	500
nhaP	hypothetical protein;Monovalent cation:H+ antiporter CPA1 family	49	21	15	38	65	117	499
agrB	accessory gene regulator B	49	21	15	38	65	116	500
katA	hypothetical protein;Catalase	49	21	15	38	64	117	500
czcD	Cadmium cobalt and zinc/H(+)-K(+) antiporter;hypothetical protein	49	21	15	37	65	117	500
comK	hypothetical protein;Competence protein ComK	49	21	14	38	65	117	500
phoE	hypothetical protein;Histidine phosphatase family protein	49	21	15	38	64	117	500
MW1361	Heptaprenyl pyrophosphate synthase subunit A	49	21	14	38	65	117	500
group_453	hypothetical protein;4-hydroxybenzoyl-CoA thioesterase	49	21	15	38	64	117	500
oafA	hypothetical protein;Putative O-acetyltransferase MW0856	49	21	15	38	64	117	500
MW2215	hypothetical protein;Transcriptional regulator	49	21	15	38	65	117	499
yfhO	lipoteichoic acid-specific glycosyltransferase YfhO	49	21	15	38	64	117	500
csbD	sigmaB-controlled gene product	49	21	15	38	64	117	500
MW1718	ComK family protein	49	21	14	38	65	117	500
mnhF2	Na+/H+ antiporter Mnh2 subunit F;hypothetical protein	49	21	15	38	65	117	499
tM2	hypothetical protein;TM2 domain-containing protein	49	21	15	38	64	117	500
argO	hypothetical protein;Amino acid transporter	49	21	15	38	64	117	500
flr	hypothetical protein;FPRL1 inhibitory protein	49	21	15	38	64	117	500
group_414	hypothetical protein	49	21	15	38	65	117	499
mutL	hypothetical protein;DNA mismatch repair protein	49	21	15	38	64	117	500
group_412	hypothetical protein;HAD family hydrolase	49	21	15	37	65	117	500
MW2565	hypothetical protein;N-acetylmuramoyl-L-alanine amidase domain-containing protein SAOUHSC-02979	49	21	15	38	65	117	499
recX	Regulatory protein RecX	49	21	15	38	65	117	499
splA	serine protease SplA	49	21	15	37	65	117	500
group_407	hypothetical protein	49	21	15	38	65	117	499
MW0053	N-acetyltransferase domain-containing protein	49	21	15	38	65	117	499
group_405	hypothetical protein	49	21	15	38	65	117	499
group_399	Alpha/beta fold hydrolase	49	21	15	38	64	117	500
ileS	hypothetical protein;Ile-tRNA synthetase	49	21	15	38	64	117	500
vga	hypothetical protein;hypothetical ABC transporter ATP-binding protein	49	21	15	38	64	117	500
group_390	hypothetical protein;Capsular biosynthesis protein	49	21	15	38	65	117	499
group_388	hypothetical protein	49	21	15	38	64	117	500
isdD	iron-regulated surface determinant protein D	49	21	15	38	64	117	500
MW1212	NERD domain-containing protein	49	21	15	38	64	117	500
opp2C	hypothetical protein;oligopeptide transporter membrane permease domain	49	21	15	38	65	116	500
znuB	hypothetical protein;ABC transporter permease protein	49	21	15	38	65	117	499
norD	hypothetical protein;Aerobic cobaltochelatase subunit CobT	49	21	15	38	64	117	500
pmtC	phenol-soluble modulin export ABC transporter ATP-binding protein PmtC	49	21	15	38	65	117	499
efeB	hypothetical protein;Deferrochelatase/peroxidase	49	21	15	38	65	117	499
icaC	intercellular adhesion protein C	49	21	15	38	65	117	499
lytN	hypothetical protein;LytN protein	49	21	15	38	65	117	499
grpB	GrpB	49	21	14	38	65	117	500
ksgA		49	21	15	38	65	117	499
MW1781	DUF3267 domain-containing protein	49	21	14	38	65	117	500
lysC	hypothetical protein;aspartokinase II	49	21	15	38	64	117	500
lukH	hypothetical protein;bi-component leukocidin LukGH subunit H;(SAUSA300_1975) Aerolysin/leukocidin family protein [leukocidin (F component: LukG; S component: LukH) (TX425)] [Staphylococcus aureus subsp. aureus USA300_FPR3757]	49	21	15	38	65	117	499
sIR2	Protein ADP-ribosyltransferase	49	21	15	38	65	117	499
rluA	Pseudouridine synthase	49	21	15	38	65	117	499
rnz	Ribonuclease Z	49	21	15	38	64	117	500
comFC	Competence protein F	49	21	15	38	64	117	500
group_345	U32 family peptidase	49	21	15	38	64	117	500
exoIX	5'-3' exonuclease;hypothetical protein	49	21	15	38	64	117	500
MW1332	hypothetical protein;DUF4889 domain-containing protein	49	21	15	38	64	117	500
metF	methylenetetrahydrofolate reductase	49	21	15	38	65	117	499
ylmD	Purine nucleoside phosphorylase SAV1187	49	21	15	38	64	117	500
MW0939	polyisoprenyl-teichoic acid--peptidoglycan teichoic acid transferase	49	21	15	38	65	117	499
mroQ	Membrane-embedded CAAX protease MroQ	49	21	15	38	65	117	499
MW0961	hypothetical protein;putative protein graF	49	21	15	38	64	117	500
ftnA	H-type ferritin FtnA	49	21	15	38	64	117	500
group_328	hypothetical protein	48	21	15	38	65	117	500
nusB	Transcription antitermination protein NusB	49	21	15	38	64	117	500
ldhA	Putative 2-hydroxyacid dehydrogenase SA2098	49	21	15	38	64	117	500
cysM	hypothetical protein	49	21	15	38	64	117	500
yaaN	hypothetical protein;TelA-like protein MW1294	49	21	15	38	64	117	500
MW0312	hypothetical protein;Endonuclease	49	21	15	38	64	117	500
MW1695	hypothetical protein;YtxH domain-containing protein	49	21	14	38	65	117	500
group_317	hypothetical protein;Putative acetyltransferase MW0724	49	21	15	38	65	117	499
group_315	hypothetical protein;DUF4909 domain-containing protein	49	21	14	38	65	117	500
plsX	fatty acid/phospholipid synthesis protein	49	21	15	38	64	117	500
group_312	hypothetical protein	48	21	15	38	65	117	500
grpE	GrpE protein	49	21	15	38	64	117	500
vraH	hypothetical protein;peptide resistance ABC transporter activity modulator VraH	48	21	15	38	65	117	500
rsbU	sigmaB regulation protein RsbU	49	21	15	38	65	116	500
yzzA	General stress protein	49	21	15	38	65	117	499
fadM	Acyl-CoA thioester hydrolase;hypothetical protein	49	21	15	38	65	117	499
MW1096	hypothetical protein;Lipoprotein	49	21	14	38	65	117	500
msrA		49	21	15	38	64	117	500
MW0986	DUF4064 domain-containing protein	49	21	15	38	64	117	500
group_300	cell division protein FtsW	49	21	15	38	64	117	500
hemE	uroporphyrinogen decarboxylase	49	21	15	38	64	117	500
pfoR	Membrane protein	49	21	15	38	65	116	500
group_279	hypothetical protein	49	21	15	38	65	117	499
potD		49	21	15	38	64	117	500
prfA	peptide chain release factor 1	48	21	15	38	65	117	500
mviM	Gfo/Idh/MocA family oxidoreductase	49	21	15	38	65	117	499
perM	AI-2E family transporter	49	21	14	38	65	117	500
aroF2CaroA2CpheA	3-deoxy-7-phosphoheptulonate synthase	49	21	15	38	64	117	500
rlmN	putative dual-specificity RNA methyltransferase RlmN	49	21	15	38	64	117	500
sigA	RNA polymerase sigma factor	49	21	15	38	64	117	500
yfkAB	Putative Fe-S oxidoreductase radical SAM superfamily	49	21	15	38	64	117	500
group_215	50S ribosomal protein L33	49	21	15	38	64	117	500
ftsZ	cell division protein	49	21	15	38	64	117	500
MW0813	D-Ala-teichoic acid biosynthesis protein	49	21	14	38	65	117	500
camS	Sex pheromone staph-cAM373	49	21	15	38	65	117	499
ecsB	ABC transporter permease	49	21	15	38	65	117	499
group_190	YlaI family protein	48	21	15	38	65	117	500
group_176	Peptidase M16 inactive domain protein	49	21	15	38	64	117	500
MW1865	Exported protein	49	21	15	38	65	117	499
aspB	Aminotransferase class I/II-fold pyridoxal phosphate-dependent enzyme	49	21	15	38	64	117	500
MW1876	Membrane protein	49	21	15	38	65	117	499
rpsU	30S ribosomal protein S21	49	21	15	38	64	117	500
rsmB	16S rRNA m5C967 methyltransferase	49	21	15	38	64	117	500
div1b		49	21	15	38	64	117	500
gcvPA	putative glycine dehydrogenase (decarboxylating) subunit 1	49	21	15	38	64	117	500
murD	UDP-N-acetylmuramoylalanine--D-glutamate ligase	49	21	15	38	64	117	500
MW0864	DUF2929 domain-containing protein	49	21	15	38	64	117	500
trkG	Ktr system potassium uptake protein D	49	21	15	38	64	117	500
aapA	D-serine/D-alanine/glycine TRANSPORTER	49	21	15	38	64	117	500
MW1210	LapA family protein	49	21	14	38	65	117	500
MW1055	DNA-binding protein	49	21	15	38	65	117	499
aRO8	HTH-type transcriptional regulator NorG	49	21	15	38	65	117	499
MW0991	Membrane protein	49	21	15	38	64	117	500
ftsA	cell division protein	49	21	15	38	64	117	500
lysP	Amino acid permease	49	21	15	38	64	117	500
alsT	amino acid carrier protein	49	21	15	38	64	117	500
group_108	Export protein for polysaccharides and teichoic acids	49	21	15	37	65	117	500
bshC	Putative cysteine ligase BshC	49	21	15	38	64	117	500
phoR	alkaline phosphatase synthesis sensor protein	49	21	15	38	64	117	500
betA	choline dehydrogenase	49	21	15	38	65	117	499
srrB	staphylococcal respiratory response protein SrrB	49	21	15	38	65	117	499
vraE		48	21	15	38	65	117	500
tkt	transketolase	49	21	15	38	64	117	500
pbpA	penicillin-binding protein 1	49	21	15	38	64	117	500
secF	protein-export membrane protein SecDF	49	21	15	38	64	117	500
group_38	hypothetical protein	49	21	15	38	65	117	499
priA	primosomal protein	49	21	15	38	64	117	500
recD	ATP-dependent RecD-like DNA helicase	49	21	15	38	64	117	500
fmtC	oxacillin resistance-related FmtC protein	49	21	15	38	64	117	500
yidD	Putative membrane protein insertion efficiency factor	49	21	15	38	65	117	499
MW1722	Membrane protein	49	21	15	38	65	116	499
mnhG2	Na+/H+ antiporter Mnh2 subunit G	49	21	15	38	65	117	498
group_1309	hypothetical protein	49	20	14	38	65	117	500
group_1305	hypothetical protein	49	21	15	38	64	117	499
MW0987	DUF4064 domain-containing protein	49	21	14	38	64	117	500
group_1245	hypothetical protein	49	21	15	38	65	117	498
hemX	hemA concentration negative effector hemX	49	21	14	38	65	117	499
MW0671	Membrane protein	49	21	15	38	65	117	499
MW0637	DUF1129 domain-containing protein;hypothetical protein	49	21	15	38	65	117	498
MW0627	putative autolysin SsaALP;hypothetical protein	49	21	15	37	64	117	500
group_1077	hypothetical protein	49	21	15	38	64	117	499
MW1039	Membrane protein	49	21	15	38	64	117	499
aroK	Shikimate kinase	49	21	15	38	64	116	500
yorC	Putative 5'(3')-deoxyribonucleotidase;hypothetical protein	47	21	15	38	65	117	500
group_807	hypothetical protein	49	21	15	38	65	116	499
sspA	serine protease	49	21	15	38	64	116	500
MW1956	hypothetical protein;SdrH protein	49	21	15	38	65	117	498
dprA	hypothetical protein;DNA processing protein	49	21	15	38	63	117	500
group_721	hypothetical protein	49	21	15	38	63	117	500
group_682	hypothetical protein;Histidine transporter	48	21	15	38	65	117	499
yktB	UPF0637 protein NWMN_0972	49	21	15	38	63	117	500
group_666	Deoxyguanosine kinase	49	21	15	38	65	116	499
sraP	hypothetical protein;	49	21	15	38	65	117	498
mscL	large-conductance mechanosensitive channel	49	21	15	38	63	117	500
xpaC	5-bromo-4-chloroindolyl phosphate hydrolase	49	21	15	38	64	117	499
group_638	UPF0291 protein SACOL1376	49	21	15	38	63	117	500
MW1634	Glucosyltransferase;hypothetical protein	49	21	15	38	64	117	499
MW2214	bPH-3 domain-containing protein	49	21	15	38	65	116	499
MW1719	hypothetical protein;Membrane protein	49	21	15	38	65	116	499
glpP	hypothetical protein;glycerol uptake operon antiterminator regulatory protein	49	21	15	38	63	117	500
MW0962	hypothetical protein;Membrane protein	49	21	15	38	65	117	498
nuc	thermonuclease precursor	49	21	15	38	64	117	499
gLY1	hypothetical protein;Aminotransferase class I/II-fold pyridoxal phosphate-dependent enzyme	49	21	15	38	65	117	498
ureC	hypothetical protein;urease alpha subunit	48	21	15	38	65	117	499
talA	Transaldolase	49	21	15	38	63	117	500
group_509	hypothetical protein;ABC transporter ATP-binding protein	49	21	15	37	65	117	499
group_507	hypothetical protein;AraC family HTH-type transcriptional regulator	49	21	14	38	65	117	499
MW0851	hypothetical protein;UPF0344 protein SAHV_0964	49	21	15	38	63	117	500
nolL	hypothetical protein;Acyl-transf-3 domain-containing protein	49	20	15	38	64	117	500
mntH	Divalent metal cation transporter MntH	49	21	15	38	64	117	499
MW2447	hypothetical protein;Antibiotic transport system permease	49	21	14	38	65	117	500
group_395	CAP domain-containing protein	49	21	15	38	64	117	499
group_392	hypothetical protein	49	21	15	38	65	117	498
coiA	hypothetical protein;Competence protein CoiA	49	21	15	38	64	117	499
group_382	hypothetical protein	49	21	15	38	65	117	498
MW0072	hypothetical protein;tandem-type lipoprotein;putative lipoprotein SACOL0080;putative lipoprotein SAOUHSC_00052 [inparalogue]	48	21	15	38	65	117	500
MW2326	Membrane protein	49	21	15	38	64	117	499
group_348	Transcriptional regulator TetR family protein	49	21	15	38	65	117	498
group_335	hypothetical protein	48	21	15	38	65	117	499
group_330	hypothetical protein;Aromatic acid exporter family protein	49	21	14	38	65	116	500
MW1837	hypothetical protein;Permease	49	20	15	38	64	117	500
group_323	MurR/RpiR family transcriptional regulator	49	21	14	38	65	117	499
glpF	glycerol uptake facilitator	49	21	15	38	63	117	500
MW2329	Putative mRNA interferase YoeB	48	21	15	38	65	116	500
mrp	Iron-sulfur cluster carrier protein	48	21	15	38	65	117	499
group_265	hypothetical protein	49	21	15	38	65	117	498
PSMbeta2	Phenol-soluble modulin beta 2	49	21	15	38	65	116	499
group_106	hypothetical protein	49	21	15	38	64	117	499
rny	Ribonuclease Y	49	21	15	38	64	117	499
group_84	hypothetical protein	49	21	15	38	65	117	498
trkA	Na+/H+ antiporter-like protein	49	21	15	38	63	117	500
MW0775	Membrane protein	49	21	15	38	64	117	499
MW1551	Membrane protein	49	21	15	37	65	116	500
comGC	ComG operon protein 3	49	21	15	38	65	117	497
saeR	response regulator	49	21	15	38	65	114	500
pEBP	Phospholipid-binding protein	49	21	15	38	62	117	500
group_838	tandem-type lipoprotein;hypothetical protein	49	21	15	38	65	116	498
ssl13	Superantigen-like protein 13	49	21	15	38	63	117	499
isaB	hypothetical protein;immunodominant antigen B	49	20	15	38	65	116	499
splC	serine protease SplC	48	21	15	37	65	117	499
MW0910	CAAX protease	49	21	15	38	64	117	498
group_633	ABC transporter ATP-binding protein;hypothetical protein	49	21	15	38	65	117	497
mdlB	hypothetical protein;ABC superfamily ATP binding cassette transporter ABC/membrane protein	49	21	15	38	65	117	497
pstS	hypothetical protein;Phosphate-binding protein PstS	49	21	15	38	63	117	499
group_467	hypothetical protein;DNA-binding response regulator	49	21	15	38	64	117	498
MW1047	hypothetical protein;Exotoxin	49	21	15	38	63	117	499
sarR	hypothetical protein;	49	21	15	38	65	117	497
yafV	Hydrolase in agr operon	49	21	15	38	65	117	497
group_446	hypothetical protein;MFS transporter	49	21	15	38	65	116	498
potB		49	21	15	38	65	116	498
icaR	ica operon transcriptional regulator	49	21	14	38	65	116	499
fAU1	hypothetical protein;5-formyltetrahydrofolate cyclo-ligase	49	21	15	38	65	116	498
group_268	hypothetical protein	49	21	14	38	64	117	499
dapE	putative succinyl-diaminopimelate desuccinylase	49	21	15	37	63	117	500
group_147	hypothetical protein	48	21	14	38	64	117	500
group_76	hypothetical protein	49	21	14	38	64	116	500
group_1285	Ferric uptake regulation protein	49	21	15	38	63	117	498
sarX	HTH-type transcriptional regulator SarX	49	21	15	38	65	116	497
ssl13	Superantigen-like protein 13	49	21	15	38	65	114	499
group_759	hypothetical protein;tandem-type lipoprotein	49	21	15	38	64	116	498
pulG	Competence protein ComGD	49	21	15	38	65	116	497
sdpA	hypothetical protein;CPBP family intramembrane metalloprotease SdpA	49	20	15	38	64	116	499
fnbA	LPXTG-motif cell wall anchor domain	48	21	13	38	65	117	499
group_600	hypothetical protein	49	21	15	38	62	117	499
clfB	clumping factor B	49	20	15	38	65	117	497
group_552	hypothetical protein	49	21	14	38	65	117	497
scpA	cysteine protease staphopain A	49	21	15	38	64	116	498
sbcC	Nuclease SbcCD subunit C	49	21	15	38	61	117	500
group_428	DUF1828 domain-containing protein	49	20	15	38	65	116	498
rhaT	DMT family transporter	49	20	15	38	64	117	498
group_366	hypothetical protein	49	21	14	38	62	117	500
group_331	hypothetical protein	49	19	14	38	65	117	499
group_259	hypothetical protein	49	20	14	38	65	117	498
MW2126	Doubtful CDS No database matches	49	21	15	38	65	116	497
hld	delta-hemolysin precursor	49	21	14	38	65	117	497
group_225	hypothetical protein	49	21	14	38	64	117	498
MW1743	Membrane protein	49	21	15	38	64	116	499
glpG	Membrane peptidase contains TPR repeat domain	49	21	15	38	63	117	498
rpsT	30S ribosomal protein S20	49	21	15	38	63	117	498
citB	aconitate hydratase	49	21	15	38	61	117	500
MW1851	Staphostatin-A domain-containing protein	49	20	15	38	63	117	498
vraG	ABC transporter permease	49	21	15	38	64	116	497
sarH1		49	21	14	38	65	117	497
MW1374	hypothetical protein;Cytosolic protein	49	21	15	38	63	114	500
group_635	hypothetical protein;tandem-type lipoprotein	49	21	15	38	64	117	496
pulF	hypothetical protein;ComG operon protein 2	49	19	14	38	65	117	498
MW1742	Peptidase-M78 domain-containing protein	49	21	14	38	64	117	498
comEC	COME operon protein 3;hypothetical protein	49	21	15	38	64	116	497
MW1492	hypothetical protein;Competence protein ComGE	49	21	15	38	65	117	495
MW1770	hypothetical protein;DUF1828 domain-containing protein	49	21	15	38	64	116	497
group_355	hypothetical protein	48	21	15	38	64	117	497
hP0602	Endonuclease III;hypothetical protein	49	21	15	38	64	117	496
comP	Histidine kinase	49	21	15	38	63	117	497
MW2470	FeoB-associated Cys-rich membrane protein	49	21	15	38	65	112	500
group_30	hypothetical protein	49	20	15	38	64	116	498
engB	putative GTP-binding protein EngB	49	20	15	38	65	116	496
lsp	lipoprotein signal peptidase	49	20	15	38	64	116	497
MW0378	hypothetical protein;DUF523 domain-containing protein	48	21	12	38	65	117	499
fmhC	hypothetical protein;FmhC protein	49	21	15	38	65	117	495
group_660	hypothetical protein	48	20	15	38	64	117	497
vWbp	hypothetical protein;truncated secreted von Willebrand factor-binding protein VWbp;(vWbp) secreted von Willebrand factor-binding protein precursor [vWbp (VF0420)] [Staphylococcus aureus subsp. aureus str. Newman]	49	19	14	38	64	117	499
MW0761	hypothetical protein;DUF5067 domain-containing protein	49	20	14	38	65	116	497
argA	Acetyltransferase GNAT family	49	20	14	38	65	115	498
MW0914	MW0914 protein;hypothetical protein;bacteriocin-associated integral membrane family protein	49	20	14	38	64	117	497
group_502	hypothetical protein;HTH-type transcriptional activator AmpR	49	21	15	38	64	116	496
group_487	tandem-type lipoprotein	49	21	15	38	62	116	498
MW0562	hypothetical protein;Tandem five-TM protein	49	20	15	38	65	117	495
MW0377	DUF2992 domain-containing protein;hypothetical protein	48	21	12	38	65	117	499
group_418	hypothetical protein	49	21	14	38	65	116	496
group_378	hypothetical protein	49	21	15	38	65	115	497
MW0867	DUF3899 domain-containing protein	49	21	15	38	61	117	498
MW2395	Genomic island nu Sa alpha2	49	21	14	38	65	116	495
MW0071	putative lipoprotein SAOUHSC_00052;hypothetical protein;putative lipoprotein SAS0074 [inparalogue];tandem-type lipoprotein	46	21	15	38	63	117	498
comGF	Competence protein ComGF	49	21	15	38	64	117	494
splB	serine protease SplB	49	21	15	37	65	116	495
MW0554	DUF443 domain-containing protein;hypothetical protein	48	21	15	38	65	117	494
fMR2	hypothetical protein;Nitroreductase	49	21	15	38	65	115	495
group_134	hypothetical protein	48	21	15	38	62	117	497
splF	serine protease SplF	49	21	15	37	63	116	496
hsdM	type I restriction-modification system subunit M	49	21	15	38	65	117	492
capM	capsular polysaccharide synthesis enzyme CapM	49	21	15	38	65	117	492
MW1544	putative nicotinate-nucleotide adenylyltransferase	49	21	15	38	65	117	492
cap5L	capsular polysaccharide biosynthesis protein Cap5L	49	21	15	38	65	117	492
capO	capsular polysaccharide synthesis enzyme	49	21	15	38	65	117	492
cap5B	capsular polysaccharide biosynthesis protein Cap5B	49	21	15	38	65	117	492
group_584	hypothetical protein	49	21	14	37	62	117	497
cap8G	capsular polysaccharide synthesis enzyme Cap8G	49	21	15	38	65	117	492
cap8K	capsular polysaccharide synthesis enzyme Cap8K	49	21	15	38	65	117	492
group_411	hypothetical protein	48	21	12	38	64	117	498
SAS0137	capsular polysaccharide synthesis enzyme	49	21	15	38	65	117	492
cap8C	capsular polysaccharide synthesis enzyme Cap8C	49	21	15	38	65	117	492
capA	capsular polysaccharide synthesis enzyme Cap5A	49	21	15	38	65	117	492
cap8J	capsular polysaccharide synthesis enzyme Cap8J	49	21	15	38	65	117	492
group_938	hypothetical protein	49	21	14	37	62	117	496
SAOUHSC_00117	capsular polysaccharide biosynthesis protein Cap5D putative	49	21	15	38	65	117	491
fnbB	LPXTG-motif cell wall anchor domain	49	19	14	38	64	117	495
cap5F	capsular polysaccharide biosynthesis protein Cap5F	49	21	15	38	65	117	491
group_481	hypothetical protein	49	21	14	37	62	117	496
holA	DNA-pol3-delta domain-containing protein	49	21	15	38	62	116	495
group_406	hypothetical protein	49	21	13	38	65	117	494
MW2446	hypothetical protein;ABC transporter ATP-binding protein	49	20	14	38	65	115	495
cls	hypothetical protein;cardiolipin synthase;Cardiolipin synthase 1	49	21	14	38	62	117	494
MW1045	Doubtful CDS No database matches	49	18	15	38	65	116	494
MW0368	hypothetical protein;Abi family protein	49	19	13	38	65	115	496
eap	truncated cell surface protein map-w	49	18	14	38	63	116	497
group_621	hypothetical protein	49	20	14	38	65	115	494
MW0555	Tandem five-TM protein;hypothetical protein	48	21	15	38	63	117	493
MW2125	hypothetical protein;DUF3885 domain-containing protein	49	20	13	38	65	116	494
icaA	intercellular adhesion protein A	49	21	15	38	65	117	490
leuA	2-isopropylmalate synthase;hypothetical protein	49	20	13	38	63	117	495
group_391	hypothetical protein	49	20	15	38	61	117	496
yadH	ABC transporter permease protein	49	21	15	38	63	117	492
icaD	intercellular adhesion protein D	49	21	15	38	65	117	490
group_132	hypothetical protein	49	20	14	38	65	114	495
group_1225	PhiSLT ORF80-like protein;PhiSLT ORF80-like protein [inparalogue];hypothetical protein	47	21	15	37	64	117	493
capE	capsular polysaccharide synthesis enzyme Cap8E	49	21	15	38	65	117	489
group_597	hypothetical protein	49	19	14	38	65	116	494
icaB	intercellular adhesion protein B	49	21	15	38	64	117	490
cap8I	capsular polysaccharide synthesis enzyme Cap8I	49	21	14	38	65	115	492
group_83	hypothetical protein	49	21	13	38	65	116	493
group_1364	hypothetical protein	48	20	12	38	65	117	495
msaC	sarA expression modulator MsaC	49	18	13	37	63	117	497
group_1055	hypothetical protein	49	21	14	37	63	116	493
group_817	hypothetical protein	49	19	14	38	65	116	492
MW1748	hypothetical protein;Exported protein	49	20	14	38	65	117	490
group_529	ABC transporter;hypothetical protein	49	21	14	38	62	116	493
group_174	hypothetical protein	49	19	14	38	62	117	494
group_37	hypothetical protein	49	21	14	38	59	117	495
group_459	hypothetical protein	49	20	14	38	65	114	493
MW1552	hypothetical protein;carboxylate--amine ligase;Enterotoxin	49	19	15	37	64	116	492
MW0375	hypothetical protein	48	20	12	38	65	117	494
group_351	hypothetical protein	48	20	15	38	64	116	491
cap8H	capsular polysaccharide synthesis enzyme Cap8H	49	21	14	38	65	115	490
group_313	Ktr system potassium uptake protein B;hypothetical protein	49	21	14	38	62	116	492
group_179	hypothetical protein	49	21	14	37	63	116	492
group_604	hypothetical protein	48	20	12	38	64	117	494
group_543	hypothetical protein	48	18	15	38	65	116	492
group_461	hypothetical protein	49	19	13	37	65	117	491
group_448	hypothetical protein	48	21	15	37	61	117	492
group_445	hypothetical protein	49	20	14	38	64	117	489
group_336	hypothetical protein	48	19	13	38	65	117	492
MW1553	hypothetical protein;Adenosine monophosphate-protein transferase SoFic	49	19	14	37	61	116	494
group_478	hypothetical protein	49	19	15	38	62	114	494
liaF	hypothetical protein;DUF2154 domain-containing protein	49	21	15	37	65	103	500
group_1150	AraC family transcriptional regulator;hypothetical protein	49	20	13	38	65	115	490
ybjT	3-beta hydroxysteroid dehydrogenase;hypothetical protein	43	21	8	38	65	117	498
MW0380	hypothetical protein;DUF1304 domain-containing protein	43	21	8	38	65	117	498
MW1224	GMP reductase;hypothetical protein	49	21	15	37	65	101	500
MW0071	putative lipoprotein SAOUHSC_00052;tandem-type lipoprotein	48	21	15	36	62	112	494
group_800	tandem-type lipoprotein;hypothetical protein	49	20	14	38	62	112	493
MW0379	hypothetical protein;NYN domain protein	43	21	8	38	64	117	498
group_344	hypothetical protein	49	21	14	38	59	117	490
MW0861	hypothetical protein;Major facilitator superfamily protein	49	18	14	38	62	116	491
MW0561	DUF443 domain-containing protein;hypothetical protein	49	20	14	38	59	116	491
MW2407	putative protein MW2407;hypothetical protein	49	21	14	38	61	117	487
MW0552	DUF443 domain-containing protein;hypothetical protein	49	19	13	38	63	115	488
MW1413	DUF1381 domain-containing protein;hypothetical protein;DUF1381 domain-containing protein [inparalogue]	48	21	15	37	63	109	492
group_831	tandem-type lipoprotein;hypothetical protein;putative lipoprotein SAOUHSC_00052	46	21	15	36	59	115	492
MW0553	hypothetical protein;Family TIGR01218	48	19	13	38	62	114	490
group_558	hypothetical protein	48	19	14	38	62	113	490
MW0860	hypothetical protein;YrdC-like domain-containing protein	49	17	14	38	64	115	487
group_818	hypothetical protein	48	19	15	38	65	117	480
group_340	hypothetical protein	48	19	12	37	65	114	488
group_1021	hypothetical protein	48	19	15	36	65	117	481
group_793	hypothetical protein	47	19	15	38	65	117	480
group_595	hypothetical protein	48	19	15	36	65	117	481
group_504	hypothetical protein	47	19	15	38	65	117	480
group_452	hypothetical protein	47	19	15	38	65	117	480
group_438	hypothetical protein	47	19	15	38	65	117	480
group_819	hypothetical protein	46	19	15	38	65	117	480
group_610	hypothetical protein	47	19	15	36	65	117	481
MW2400	hypothetical protein;DUF1433 domain-containing protein	48	21	15	38	65	117	476
group_451	hypothetical protein	46	19	15	38	65	117	480
group_318	hypothetical protein	47	21	8	35	65	116	488
group_618	hypothetical protein	47	19	15	38	65	116	479
group_589	hypothetical protein	49	21	12	38	60	112	488
set16	exotoxin	43	21	8	38	65	117	488
group_327	hypothetical protein	49	17	13	37	60	114	490
group_256	hypothetical protein	49	20	10	38	62	115	485
group_173	hypothetical protein	48	19	15	38	65	117	477
group_833	hypothetical protein	47	18	15	36	65	117	480
group_1003	hypothetical protein	47	19	15	37	65	116	478
MW0559	DUF443 domain-containing protein;hypothetical protein	48	20	14	38	57	115	485
group_815	hypothetical protein	47	19	15	38	65	115	478
set17	exotoxin	43	21	8	38	65	117	486
group_1224	hypothetical protein;truncated transposase [inparalogue];transposase	47	21	14	34	59	113	488
group_472	hypothetical protein	48	19	15	38	64	116	476
group_1368	putative protein MW2407 [inparalogue];hypothetical protein;tandem-type lipoprotein	47	20	15	37	59	116	481
ssl3	Superantigen-like protein	43	21	8	33	65	117	489
group_809	hypothetical protein	49	21	13	36	59	117	479
group_802	putative membrane transporter protein;hypothetical protein	49	21	13	36	59	117	479
group_670	hypothetical protein;truncated hypothetical protein	49	19	12	38	59	113	484
cstB	hypothetical protein;persulfide dioxygenase-sulfurtransferase CstB	49	21	13	36	59	117	479
cstA	hypothetical protein;persulfide response sulfurtransferase CstA	49	21	13	36	59	117	479
cstR	persulfide-sensing transcriptional repressor CstR	49	21	13	36	59	117	479
sqr	hypothetical protein;type II sulfide:quinone oxidoreductase Sqr	49	21	13	36	59	117	479
MW1927	putative protein orf11 [inparalogue];DUF1270 family protein;putative protein orf11;DUF1270 domain-containing protein	46	21	14	36	61	111	484
set34	exotoxin	43	21	7	33	65	117	487
set22	exotoxin	43	21	7	33	65	117	487
MW0395	hypothetical protein;FKLRK protein	43	21	7	33	65	117	487
set26	exotoxin	43	21	7	33	65	117	487
spn	myeloperoxidase inhibitor SPIN	43	21	7	33	65	117	487
ssl8	Superantigen-like protein	43	21	7	33	65	117	486
MW0558	DUF443 domain-containing protein;hypothetical protein	48	19	13	38	53	114	486
MW0557	hypothetical protein;DUF443 domain-containing protein	48	19	12	38	58	112	484
MW0560	DUF443 domain-containing protein;hypothetical protein	48	20	12	37	55	113	486
MW0556	Staphylococcus aureus paralogous family;hypothetical protein;DUF443 family protein	48	20	13	36	55	112	487
group_801	tandem-type lipoprotein;hypothetical protein	43	20	15	36	57	116	483
group_607	hypothetical protein	43	21	7	33	63	117	487
set25	exotoxin	43	21	7	33	65	117	485
group_421	hypothetical protein	49	21	14	38	36	117	495
cna	collagen adhesin precursor	49	13	11	37	61	114	484
ssl9	Superantigen-like protein	43	21	7	33	62	117	486
set21	exotoxin	42	21	7	33	63	117	486
group_456	hypothetical protein	46	17	14	38	65	115	472
group_1254	integrase;hypothetical protein;integrase [inparalogue]	44	21	14	37	61	107	483
MW1913	DUF1514 domain-containing protein [inparalogue];DUF1514 domain-containing protein	44	21	14	37	61	106	483
MW1928	Prophage pi2 protein 07	43	21	14	37	61	107	483
MW0073	hypothetical protein;putative lipoprotein SAS0074;tandem-type lipoprotein	46	21	15	36	60	116	471
group_477	hypothetical protein	48	19	10	37	60	112	479
MW1199	Phage capsid and scaffold protein	47	21	9	38	63	110	477
group_608	hypothetical protein	48	17	15	38	63	114	469
set19	exotoxin	41	21	8	33	59	116	486
MW1886	Autolysin;hypothetical protein	44	21	14	34	61	105	483
group_1103	hypothetical protein	47	20	9	38	60	110	479
group_373	hypothetical protein	34	19	13	37	64	114	481
MW1887	Phage holin;hypothetical protein	44	21	14	35	61	105	481
hsdS	probable specificity determinant HsdS	43	21	5	33	63	117	480
group_1179	hypothetical protein	45	20	14	37	59	103	482
sak	staphylokinase precursor	44	21	14	37	60	102	483
MW1893	Peptidase S74 domain-containing protein;hypothetical protein	44	21	14	37	61	101	481
group_688	hypothetical protein	44	20	13	37	61	112	473
group_824	hypothetical protein	46	20	13	33	59	111	476
SAS1866	SCIN	44	21	14	37	58	104	480
MW1376	DUF1672 domain-containing protein;hypothetical protein	45	20	14	36	48	111	482
SAR0293	hypothetical protein;(SAR0293) hypothetical protein [Type VII secretion system (CVF624)] [Staphylococcus aureus subsp. aureus MRSA252] [inparalogue];(SAUSA300_0293) hypothetical protein [Type VII secretion system (CVF624)] [Staphylococcus aureus subsp. aureus USA300_FPR3757]	47	9	13	37	57	106	484
group_425	hypothetical protein	46	14	13	38	62	112	468
group_488	hypothetical protein	49	21	12	37	24	116	490
hlb	truncated beta-hemolysin	44	21	14	37	59	106	470
group_519	hypothetical protein	48	12	11	37	60	108	470
group_536	hypothetical protein	48	15	12	37	55	105	473
MW1894	Phi PVL ORF 18 and 19-like proteinue;hypothetical protein	44	21	14	36	61	89	478
group_1195	peptidoglycan hydrolase;truncated amidase;hypothetical protein	45	20	14	18	61	105	477
group_731	hypothetical protein	47	21	8	37	53	106	467
deoC	hypothetical protein;deoxyribose-phosphate aldolase	49	21	15	20	18	117	495
group_26	hypothetical protein	46	18	13	34	49	102	469
sdrC	sdrC protein putative	49	13	15	32	50	103	461
group_480	hypothetical protein;abortive infection protein	49	21	15	38	65	34	497
sdrD	Ser-Asp rich fibrinogen-binding bone sialoprotein-binding protein	43	17	15	34	52	106	451
sdrE	Ser-Asp rich fibrinogen/bone sialoprotein-binding protein SdrE	46	16	13	31	57	106	445
group_1378	hypothetical protein	43	17	11	36	54	99	452
group_439	hypothetical protein	45	0	12	34	53	108	455
group_888	transposase;hypothetical protein	44	20	13	31	50	99	446
group_1240	hypothetical protein;DUF3269 family protein	46	18	14	37	63	113	411
group_1237	hypothetical protein	45	18	14	36	63	113	406
group_1233	hypothetical protein;truncated transposase [inparalogue]	42	18	12	32	44	104	442
MW2402	DUF1433 domain-containing protein	47	21	15	38	64	12	497
group_1020	hypothetical protein	47	21	15	38	64	9	496
MW2401	DUF1433 domain-containing protein	47	21	15	38	63	12	493
group_1113	hypothetical protein	43	14	7	26	53	101	445
group_792	hypothetical protein	36	20	15	31	55	106	426
group_612	hypothetical protein;truncated transposase	47	16	12	31	43	99	441
group_1259	DUF1064 domain-containing protein;hypothetical protein	46	18	14	34	63	112	398
splE	serine protease SplE	47	19	11	32	61	31	484
MW1444	hypothetical protein;DUF1672 domain-containing protein	47	20	15	37	59	9	495
group_341	hypothetical protein	45	20	14	38	65	12	486
group_1355	hypothetical protein	45	15	12	29	45	83	444
rINB	Transcriptional activator rinB [inparalogue];Transcriptional activator RinB [inparalogue];transcriptional activator RinB;Transcriptional activator RinB;Transcriptional activator rinB	42	16	6	30	50	88	437
NWMN_0242	(NWMN_0242) hypothetical protein [Type VII secretion system (CVF624)] [Staphylococcus aureus subsp. aureus str. Newman];(esaG6) antitoxin protein EsaG homolog [Type VII secretion system (VF0403)] [Staphylococcus aureus subsp. aureus MW2];(esaG9) antitoxin protein EsaG homolog [Type VII secretion system (VF0403)] [Staphylococcus aureus subsp. aureus MW2];(SAS0279) hypothetical protein [Type VII se…	42	7	7	24	53	55	475
group_1143	hypothetical protein	41	9	6	24	52	96	430
group_1142	hypothetical protein	41	9	6	24	52	96	430
group_836	hypothetical protein	41	9	6	24	52	96	430
group_1141	hypothetical protein	41	9	6	24	52	95	430
group_1140	HNH endonuclease	41	9	6	24	52	95	430
group_858	hypothetical protein	41	9	6	24	52	95	430
group_702	phage tail protein;hypothetical protein	41	9	6	24	52	94	430
group_1178	Phage anti-repressor protein;hypothetical protein;Phage anti-repressor protein [inparalogue]	44	21	14	37	61	30	447
group_1040	hypothetical protein	41	9	6	24	52	93	430
group_848	hypothetical protein	41	9	6	24	52	92	430
group_839	hypothetical protein;phage tail tape measure protein	41	9	6	24	52	94	428
group_837	phage head-tail adapter protein	41	9	6	24	52	92	430
group_677	hypothetical protein;phage major capsid protein	41	9	6	24	52	92	430
group_632	hypothetical protein;terminase large subunit	41	9	6	24	52	92	430
group_614	hypothetical protein;phage head-tail adapter protein	41	9	6	24	52	92	430
group_379	hypothetical protein;phage portal protein	41	9	6	24	52	92	430
MW1931	Phage protein;hypothetical protein	44	8	5	24	53	94	426
group_489	Clp protease ClpP	41	9	6	24	52	91	430
group_926	hypothetical protein	40	9	6	24	52	96	421
truncatedtnp	hypothetical protein;truncated transposase [inparalogue]	45	13	10	32	40	71	432
group_1252	helix-turn-helix domain-containing protein;transposase;hypothetical protein	43	19	14	21	10	108	425
group_1146	blaZ Amoxicillin;Ampicillin;Penicillin;Piperacillin;hypothetical protein	43	19	14	21	9	108	425
group_1126	helix-turn-helix transcriptional regulator	44	19	13	21	11	108	423
cadD	cadmium resistance transporter CadD	44	19	13	21	11	108	423
blaR1	beta-lactam sensor/signal transducer BlaR1;hypothetical protein;BlaR1 family beta-lactam sensor/signal transducer	43	19	14	21	9	108	425
blaI	penicillinase repressor BlaI	42	19	14	21	9	108	425
group_1137	recombinase family protein	43	19	14	21	9	108	422
group_1265	hypothetical protein;helix-turn-helix transcriptional regulator	43	14	14	21	11	108	423
group_1232	hypothetical protein;DDE-type integrase/transposase/recombinase	43	19	14	21	8	107	422
group_1122	ABC transporter ATP-binding protein;hypothetical protein	43	14	14	21	11	108	423
group_1121	YxeA family protein	43	14	14	21	11	108	423
group_1120	bacteriocin-associated integral membrane family protein;hypothetical protein	43	14	14	21	11	108	423
group_1119	lactococcin 972 family bacteriocin	43	14	14	21	11	107	423
group_1234	hypothetical protein	43	9	14	21	9	107	423
group_1231	recombinase	43	9	14	21	9	107	423
group_1124	hypothetical protein	43	9	14	21	9	107	423
rep	replication initiation protein	43	9	14	21	9	107	423
group_1123	hypothetical protein;recombinase	43	9	14	21	9	107	423
group_1125	hypothetical protein;replication initiator protein A	38	9	13	21	12	102	411
ebh	cell surface protein	39	11	5	16	33	108	392
group_1249	hypothetical protein;DUF536 domain-containing protein	38	9	13	20	11	101	410
group_1242	hypothetical protein	32	13	13	19	63	102	341
group_1363	hypothetical protein	29	15	6	30	55	109	338
group_1248	DUF1108 family protein	40	13	12	18	14	106	373
dut2	hypothetical protein;dUTPase	35	14	4	28	55	49	383
MW1934	Phage protein;hypothetical protein	40	4	2	4	52	35	392
group_1239	DUF1024 domain-containing protein;hypothetical protein;DUF1024 domain-containing protein [inparalogue];DUF1024 family protein	45	10	6	10	54	58	328
MW1917	hypothetical protein;PVL ORF-50-like family	27	12	12	19	54	99	279
group_1246	hypothetical protein	30	12	7	24	53	75	296
MW1933	Phi PVL orf 33-like protein;hypothetical protein	38	4	2	4	50	16	383
group_1244	hypothetical protein	23	11	2	5	1	8	420
group_1157	hypothetical protein	23	11	2	5	1	8	420
group_1243	spore coat protein	23	11	2	5	1	8	419
xtmA	Terminase small subunit;hypothetical protein;Terminase small subunit [inparalogue]	23	11	2	5	1	8	416
group_862	hypothetical protein	23	11	2	4	1	7	416
group_1250	hypothetical protein	21	15	11	14	15	106	275
group_1145	hypothetical protein	21	15	11	14	15	101	278
group_1230	hypothetical protein	19	7	2	0	1	7	417
group_1191	hypothetical protein	39	12	8	26	5	92	272
group_1144	hypothetical protein	21	15	11	14	15	103	273
group_706	hypothetical protein;DUF1474 family protein	18	7	1	5	0	7	413
repU	hypothetical protein;protein rep	6	11	1	1	20	10	401
MW1422	putative protein orf26;hypothetical protein	19	18	12	36	58	96	208
group_955	helix-turn-helix domain-containing protein	20	7	2	2	1	2	408
group_851	hypothetical protein	18	9	2	0	0	5	409
group_647	site-specific integrase;hypothetical protein	20	7	2	2	1	2	408
group_722	hypothetical protein	17	11	1	0	0	6	407
group_1405	hypothetical protein	17	7	1	0	0	7	406
group_1328	hypothetical protein	17	7	1	0	0	7	406
group_530	hypothetical protein	17	7	1	0	0	7	406
group_945	hypothetical protein	17	7	1	0	0	2	407
fhuD1	hydroxamate siderophore binding lipoprotein	17	7	1	0	0	2	406
group_860	hypothetical protein	20	7	2	5	1	7	388
group_1247	single-stranded DNA-binding protein;Single-stranded DNA-binding protein;hypothetical protein	23	15	10	15	8	99	255
group_499	hypothetical protein	17	6	1	0	0	2	402
group_362	hypothetical protein	17	0	1	0	0	2	408
MW1944	hypothetical protein;Class I SAM-dependent methyltransferase	17	7	1	0	0	2	399
group_354	hypothetical protein	17	0	1	0	0	2	406
group_1256	Transcriptional activator RinB;transcriptional activator RinB;Transcriptional activator RinB [inparalogue];Transcriptional activator rinB;hypothetical protein	24	12	12	16	15	93	252
group_1192	dUTP pyrophosphatase;hypothetical protein	23	15	13	13	16	101	241
group_561	hypothetical protein	17	0	1	0	0	2	402
group_1030	hypothetical protein	30	16	10	36	56	96	168
group_1255	hypothetical protein;CHAP domain-containing protein	26	10	6	12	11	77	269
group_1100	hypothetical protein	27	10	6	12	8	76	270
group_1261	hypothetical protein	35	11	2	26	14	70	246
SA1755	chemotaxis-inhibiting protein CHIPS	22	3	4	3	4	6	351
group_385	DUF739 family protein	14	4	2	2	46	9	314
group_1158	MarR family transcriptional regulator	1	0	0	0	7	0	381
group_1036	arsenite efflux transporter membrane subunit ArsB [inparalogue]	0	0	0	0	7	0	382
group_1035	As(III)-sensing metalloregulatory transcriptional repressor ArsR	0	0	0	0	7	0	382
group_1037	thioredoxin-dependent arsenate reductase	0	0	0	0	6	0	382
group_957	hypothetical protein	25	10	5	10	11	74	252
group_1159	oxidoreductase	1	0	0	0	7	0	379
group_951	hypothetical protein;helix-turn-helix domain-containing protein	12	3	1	1	44	9	315
group_216	hypothetical protein	0	0	0	0	9	1	374
group_476	hypothetical protein	0	0	0	0	7	0	372
group_138	hypothetical protein	0	0	0	0	7	0	372
group_232	hypothetical protein	19	13	11	28	31	103	162
group_672	hypothetical protein	1	1	0	1	4	1	345
group_1156	DUF2483 domain-containing protein;hypothetical protein	14	7	5	24	1	17	273
group_765	hypothetical protein;DUF2479 domain-containing protein	22	9	6	8	3	72	221
group_980	hypothetical protein	23	6	3	24	46	22	214
group_1155	hypothetical protein	13	10	5	23	1	16	270
group_910	restriction endonuclease;hypothetical protein	12	4	1	1	2	7	308
group_1069	hypothetical protein	11	3	2	1	0	6	307
group_1264	hypothetical protein	23	6	3	23	46	8	212
group_1109	hypothetical protein	21	3	5	7	2	88	194
group_1403	hypothetical protein	23	6	3	23	46	3	212
group_1110	hypothetical protein	17	6	4	5	44	88	150
esaG6	antitoxin protein EsaG homolog	33	19	10	35	57	96	60
SA0286	Type VII secretion system	40	21	11	33	54	92	58
SAUSA300_0300	Type VII secretion system	43	8	11	33	55	109	50
SA0289	Type VII secretion system	43	7	10	32	57	108	51
NWMN_0242	Type VII secretion system	44	9	11	32	55	104	50
MW1936	hypothetical protein;helix-turn-helix domain-containing protein;helix-turn-helix transcriptional regulator;Repressor	29	6	5	20	6	95	143
group_1098	hypothetical protein	33	5	3	4	57	65	137
MW1421	Phage protein	9	12	11	16	56	81	117
group_25	acetyltransferase	6	6	0	0	6	72	211
group_1114	hypothetical protein	28	13	10	14	8	87	139
group_868	hypothetical protein;DUF2479 domain-containing protein	21	9	3	5	4	67	189
group_1260	hypothetical protein	30	9	4	5	51	24	173
group_1154	hypothetical protein	6	13	9	15	9	10	232
group_751	hypothetical protein	20	7	2	7	7	64	188
group_1099	hypothetical protein	31	5	1	4	54	66	129
group_27	hypothetical protein	16	17	13	36	21	88	98
group_1186	hypothetical protein;phage antirepressor KilAC domain-containing protein	10	2	3	6	52	89	123
group_1139	DUF2951 domain-containing protein;DUF2951 domain-containing protein [inparalogue]	22	7	3	8	29	28	187
group_762	hypothetical protein	30	5	1	4	47	61	128
group_1112	hypothetical protein	16	12	10	16	8	93	112
group_1268	hypothetical protein	27	0	4	3	6	12	211
group_1111	hypothetical protein	16	12	10	16	8	88	109
group_1214	hypothetical protein	16	4	4	0	14	64	157
group_1153	hypothetical protein	25	6	1	26	0	59	141
group_1241	phage holin	20	0	5	2	7	15	207
group_1238	hypothetical protein	17	7	1	6	7	14	202
group_1180	CHAP domain-containing protein;hypothetical protein	19	0	5	2	7	15	205
MW1412	Phage protein	14	12	11	15	15	88	93
group_486	hypothetical protein	15	5	4	3	0	86	136
group_1215	hypothetical protein	17	7	1	6	7	13	197
group_1183	HK97 gp10 family phage protein	17	7	1	6	7	13	197
group_1182	hypothetical protein	17	7	1	6	7	13	197
group_21	phage major tail protein TP901-1 family	17	7	1	6	7	13	197
group_11	hypothetical protein	17	7	1	6	7	13	197
group_1387	phage head-tail connector protein	17	7	1	6	7	13	196
group_1235	hypothetical protein;ATP-binding protein	43	19	14	21	2	107	40
group_1184	hypothetical protein	17	7	1	6	7	13	196
group_1181	hypothetical protein	17	7	1	6	7	13	196
group_784	hypothetical protein	17	7	1	6	7	13	196
group_1185	phage head morphogenesis protein	17	7	1	6	7	13	195
MW1382	DUF2951 domain-containing protein;DUF2951 domain-containing protein [inparalogue];hypothetical protein	14	4	4	6	8	70	140
group_1042	hypothetical protein	17	7	1	6	7	13	194
group_840	peptidase;hypothetical protein	17	7	1	6	7	13	194
group_636	phage tail family protein	17	7	1	6	7	13	194
group_844	hypothetical protein;phage portal protein	16	7	1	6	7	13	194
group_783	hypothetical protein;DUF4355 domain-containing protein	17	7	1	6	7	13	193
group_841	hypothetical protein	16	7	1	6	7	13	192
ear	hypothetical protein;Ear	6	8	1	8	1	58	155
group_415	hypothetical protein;site-specific integrase	15	7	2	7	0	62	143
group_979	hypothetical protein	11	13	9	13	38	34	116
group_864	hypothetical protein;phage antirepressor KilAC domain-containing protein	14	7	1	5	2	59	145
group_1101	hypothetical protein	11	13	9	13	36	34	115
group_898	DUF1024 domain-containing protein [inparalogue];DUF1024 domain-containing protein;DUF1024 family protein	2	4	0	1	2	64	157
group_1267	hypothetical protein	13	1	2	1	20	87	101
group_1227	hypothetical protein	38	9	13	20	2	100	40
group_75	hypothetical protein	12	6	1	6	7	57	130
group_1258	phage protein	14	2	2	2	20	72	103
group_1208	hypothetical protein	3	4	2	1	0	66	133
group_879	hypothetical protein	3	3	0	0	0	62	141
group_165	XkdX family protein	14	3	3	5	1	66	118
group_754	hypothetical protein	26	0	0	0	44	9	130
group_211	hypothetical protein	26	0	0	0	44	9	130
group_492	hypothetical protein	5	0	1	1	0	0	194
group_447	hypothetical protein	8	2	3	2	0	6	179
group_834	Pathogenicity island protein	10	6	1	3	23	19	137
group_774	hypothetical protein	5	3	0	5	1	2	180
group_775	hypothetical protein	6	1	1	5	1	3	178
group_687	hypothetical protein	5	3	0	5	1	2	179
group_141	helix-turn-helix transcriptional regulator	10	6	1	1	23	19	136
group_1351	helix-turn-helix transcriptional regulator	10	6	1	1	22	19	136
group_871	hypothetical protein	7	12	9	13	16	79	56
group_1236	hypothetical protein	16	1	1	1	2	7	163
group_896	DUF1024 domain-containing protein	10	12	11	14	16	75	52
sec	enterotoxin type C3	4	2	0	1	1	3	175
group_907	hypothetical protein	6	2	4	4	0	2	168
group_943	hypothetical protein	7	12	9	13	9	75	57
group_1177	DNA replication protein DnaC	23	0	5	2	0	22	129
group_881	hypothetical protein	30	6	5	21	5	5	110
group_724	DUF1108 family protein	2	3	0	0	41	7	128
MW1381	Holin	9	2	1	4	29	45	91
group_908	hypothetical protein	25	12	8	14	8	12	100
group_956	hypothetical protein	11	3	5	6	4	64	81
group_813	hypothetical protein	12	3	5	6	4	64	80
group_877	hypothetical protein	5	2	1	1	3	9	153
group_422	hypothetical protein	12	3	5	6	4	65	77
group_526	terminase small subunit	8	2	0	4	7	7	144
group_222	hypothetical protein	11	3	5	6	4	64	77
group_794	hypothetical protein;PBSX family phage terminase large subunit	7	2	0	4	7	7	143
group_952	hypothetical protein	5	1	1	1	0	9	152
group_816	hypothetical protein	4	0	1	2	0	0	160
group_1161	hypothetical protein	6	14	9	14	9	15	98
group_968	Phage putative protein (Phage_XkdX);XkdX family protein	16	6	3	6	3	4	126
group_1162	hypothetical protein	5	6	3	21	1	8	118
group_1163	hypothetical protein	13	7	2	25	13	12	88
group_42	hypothetical protein	0	5	4	20	4	77	49
group_923	hypothetical protein	7	3	3	9	7	62	65
group_842	DUF2977 domain-containing protein	16	6	3	6	0	4	122
group_314	glycosyltransferase family 2 protein	0	5	4	20	3	77	48
spa	immunoglobulin G binding protein A precursor	3	13	7	1	5	50	78
group_1189	hypothetical protein	10	4	0	11	1	25	105
group_681	helix-turn-helix transcriptional regulator	1	5	4	20	0	77	49
group_273	hypothetical protein	10	4	0	11	1	25	105
group_153	hypothetical protein	10	4	0	11	1	25	105
group_1188	transcriptional regulator	13	6	1	4	7	7	116
MW1918	Endodeoxyribonuclease RusA;hypothetical protein	6	3	3	0	0	13	128
group_1316	hypothetical protein	3	0	1	5	1	1	141
group_709	DUF927 domain-containing protein	3	0	1	5	1	1	141
group_409	hypothetical protein	1	5	0	1	0	1	145
group_1253	hypothetical protein	11	12	8	13	9	45	52
group_850	hypothetical protein	12	5	2	1	0	2	128
group_740	hypothetical protein;DnaB-2 domain-containing protein	6	3	0	0	0	13	127
MW1919	Phage protein	6	3	0	0	0	13	127
group_496	hypothetical protein	6	3	3	0	0	7	129
MW1431	DNA-binding protein	8	1	1	2	29	43	63
phnP	MBL fold metallo-hydrolase	6	3	0	0	0	11	127
MW1924	hypothetical protein;Nuclease SbcCD subunit C	6	3	0	0	0	11	127
MW1923	hypothetical protein;Recombinase	6	3	0	0	0	11	127
group_15	hypothetical protein	6	3	0	0	0	11	127
group_937	hypothetical protein	0	0	0	5	0	1	140
group_194	hypothetical protein	0	0	0	5	0	1	138
group_79	hypothetical protein	0	0	0	5	0	1	138
group_1057	DUF2977 domain-containing protein	13	0	3	3	3	14	107
group_756	hypothetical protein	0	0	0	5	0	1	137
group_1385	DUF2482 family protein	2	3	0	0	0	7	128
group_408	hypothetical protein	0	0	0	5	0	1	135
group_1394	hypothetical protein	10	4	2	7	24	13	79
group_972	DUF1108 family protein	11	5	1	3	5	14	95
group_1190	hypothetical protein	3	12	8	14	9	31	55
group_137	hypothetical protein	5	9	1	6	4	65	43
group_6	hypothetical protein	5	9	1	6	4	65	43
MW1909	Phage terminase small subunit	3	12	8	14	9	30	55
MW1911	Nucleoside triphosphate pyrophosphohydrolase family protein	3	12	8	14	9	30	55
MW1910	HNHc domain-containing protein;hypothetical protein	3	12	8	14	9	30	55
MW1410	DUF1514 domain-containing protein	8	1	1	2	29	28	62
group_1027	hypothetical protein	3	12	8	14	9	30	55
MW1898	BIG2 domain-containing protein	3	12	8	14	9	30	55
MW1905	Prohead protease;hypothetical protein	3	12	8	14	9	30	55
MW1907	Phi PVL orf 3-like protein;hypothetical protein	3	12	8	14	9	30	55
MW1901	Phage head-tail joining protein	3	12	8	14	9	30	55
MW1902	DNA packaging protein	3	12	8	14	9	30	55
group_897	hypothetical protein	3	12	8	14	9	30	55
group_890	hypothetical protein	3	12	8	14	9	30	55
MW1899	Phi PVL orf 12-like protein	3	12	8	14	9	30	55
MW1904	Capsid protein;hypothetical protein	3	12	8	14	9	30	55
MW1906	Portal protein	3	12	8	14	9	30	55
MW1403	HNHc domain-containing protein;hypothetical protein	9	1	1	2	29	26	63
group_1298	hypothetical protein	9	1	1	2	29	26	63
group_1293	hypothetical protein	9	1	1	2	29	26	63
group_1187	hypothetical protein	3	3	0	0	52	8	65
MW1426	DUF2815 domain-containing protein;hypothetical protein	8	1	1	2	29	26	64
MW1895	Lysostaphin;hypothetical protein	3	12	8	14	9	30	54
MW1389	Phage tail protein	9	1	1	2	29	26	63
MW1425	DNA-directed DNA polymerase	8	1	1	2	29	26	64
group_1400	hypothetical protein	8	1	1	2	29	26	63
group_1399	hypothetical protein	8	1	1	2	29	26	63
MW1402	Terminase-small subunit	8	1	1	2	29	26	63
MW1427	PF10926 family protein	8	1	1	2	29	26	63
group_1102	hypothetical protein	8	1	1	2	29	26	63
group_978	hypothetical protein	8	1	1	2	29	26	63
group_872	DUF2482 family protein	6	1	0	3	8	57	54
group_753	hypothetical protein	8	1	1	2	29	26	63
MW1408	hypothetical protein;Virulence associated protein E	8	1	1	2	29	26	63
MW1392	Tail protein	8	1	1	2	29	26	63
MW1384	DUF2977 domain-containing protein	8	1	1	2	29	26	63
MW1393	Tail protein	8	1	1	2	29	26	63
MW1386	hypothetical protein;Receptor binding protein	8	1	1	2	29	26	63
MW1405	hypothetical protein;DNA helicase	8	1	1	2	29	26	63
MW1401	Terminase large subunit	8	1	1	2	29	26	63
MW1398	ATP-dependent Clp protease proteolytic subunit	8	1	1	2	29	26	63
MW1383	Phage putative protein (Phage_XkdX)	8	1	1	2	29	26	63
MW1400	Portal protein	8	1	1	2	29	26	63
group_102	hypothetical protein	7	5	1	2	6	9	100
MW1388	Prophage endopeptidase tail family protein	8	1	1	2	29	26	63
MW1397	Phage gp6-like head-tail connector protein	8	1	1	2	29	26	63
MW1390	hypothetical protein;Immunodominant staphylococcal antigen A	8	1	1	2	29	26	62
group_469	hypothetical protein	6	4	0	2	7	66	44
MW1399	ATP-dependent Clp protease proteolytic subunit	8	1	1	2	28	26	63
MW1385	BppU-N domain-containing protein	7	1	1	2	29	26	63
MW1424	hypothetical protein;DUF3113 domain-containing protein	6	1	1	1	29	26	64
group_853	hypothetical protein	2	12	8	14	9	29	51
group_150	hypothetical protein	2	1	3	0	0	79	41
group_1365	hypothetical protein	7	3	5	3	4	59	44
group_1319	DUF2977 domain-containing protein	0	4	0	3	8	59	52
MW1423	DNA-binding protein;hypothetical protein	5	1	1	1	29	26	63
group_889	hypothetical protein	7	3	5	3	4	59	44
group_866	hypothetical protein	7	3	5	3	4	59	44
group_845	hypothetical protein	7	3	5	3	4	59	44
group_773	hypothetical protein	0	0	0	1	0	0	125
group_718	hypothetical protein	7	3	5	3	4	59	44
group_717	hypothetical protein	7	3	5	3	4	59	44
group_1167	hypothetical protein	8	12	8	14	9	11	62
group_1029	hypothetical protein	4	12	8	14	9	24	53
group_423	hypothetical protein	7	3	5	3	4	59	43
group_1257	hypothetical protein	3	3	0	0	45	8	65
group_953	hypothetical protein	7	3	5	3	4	57	44
group_906	hypothetical protein	7	3	5	3	4	57	44
group_901	hypothetical protein	7	3	5	3	4	57	44
group_893	hypothetical protein	7	3	5	3	4	57	44
group_863	hypothetical protein	7	3	5	3	4	57	44
group_916	hypothetical protein	6	5	1	3	3	2	103
group_914	hypothetical protein	0	1	2	0	6	76	38
group_744	hypothetical protein	7	3	5	3	4	57	44
group_641	DUF2479 domain-containing protein	7	1	3	7	7	9	89
MW0027	hypothetical protein;IS6-like element IS257 family transposase;IS6 family [IS431mec Transposase]	3	10	0	1	1	86	21
group_669	hypothetical protein	6	3	5	3	4	57	44
group_440	hypothetical protein	5	1	1	1	29	23	62
group_904	hypothetical protein	14	0	3	2	6	11	83
group_1105	hypothetical protein	10	0	5	1	0	5	98
group_1097	hypothetical protein	10	0	0	1	0	59	48
group_1096	hypothetical protein	10	0	0	1	0	59	48
group_497	hypothetical protein	10	0	5	1	0	5	97
truncatedlytA	truncated amidase	4	0	0	1	23	31	59
group_946	hypothetical protein	5	12	8	14	10	14	49
group_873	hypothetical protein;DUF2482 family protein	3	12	8	13	8	10	59
group_242	hypothetical protein	8	12	8	14	8	11	51
group_894	hypothetical protein	7	2	0	1	2	57	43
group_865	hypothetical protein	7	2	0	1	2	57	43
MW1908	hypothetical protein;Terminase large subunit	3	12	8	14	9	11	54
group_515	hypothetical protein	5	12	8	14	10	12	48
group_716	DUF1270 family protein	4	0	1	0	29	18	56
group_715	hypothetical protein	6	2	0	1	2	56	41
group_1166	hypothetical protein	4	12	8	14	9	6	53
group_920	Ear;hypothetical protein	5	2	0	0	24	19	55
MW1438	Lipoprotein;hypothetical protein	4	1	1	1	23	18	57
group_1295	hypothetical protein	4	1	1	1	23	17	56
group_977	hypothetical protein	4	1	1	1	23	18	55
MW1404	RinA	4	1	1	0	23	17	56
group_498	hypothetical protein	6	2	0	2	2	54	35
group_787	hypothetical protein;helix-turn-helix domain-containing protein	22	0	0	0	0	18	60
group_1229	hypothetical protein	0	0	0	0	0	99	0
group_1228	hypothetical protein	0	0	0	0	0	99	0
group_1135	hypothetical protein	0	0	0	0	0	99	0
group_1134	hypothetical protein	0	0	0	0	0	99	0
group_1133	hypothetical protein	0	0	0	0	0	99	0
group_1132	hypothetical protein	0	0	0	0	0	99	0
ermB	erm(B)	0	0	0	0	0	99	0
aph2Ia	aph(2'')-Ia	0	0	0	0	0	99	0
group_1131	hypothetical protein	0	0	0	0	0	99	0
IS1216E	IS6 family	0	0	0	0	0	99	0
group_1130	hypothetical protein	0	0	0	0	0	99	0
group_1129	hypothetical protein	0	0	0	0	0	99	0
group_1128	hypothetical protein	0	0	0	0	0	99	0
group_1127	hypothetical protein	0	0	0	0	0	99	0
group_680	hypothetical protein	8	0	0	3	0	5	83
group_746	DUF1381 domain-containing protein	4	0	0	0	10	57	26
group_403	hypothetical protein	2	3	4	3	4	56	25
int	integrase	4	0	0	0	22	17	51
group_381	hypothetical protein	24	0	0	1	0	11	57
group_1165	hypothetical protein	2	12	8	14	9	7	38
group_1164	hypothetical protein	2	12	8	14	9	7	38
group_495	hypothetical protein	2	12	8	14	9	7	38
group_206	hypothetical protein	1	0	1	20	58	0	12
group_304	hypothetical protein	1	0	0	0	29	17	43
group_1028	hypothetical protein	3	1	0	3	19	7	56
group_748	hypothetical protein	4	1	1	0	23	17	43
group_471	hypothetical protein	4	1	1	0	23	17	43
group_14	DUF1108 family protein	0	0	1	0	23	15	50
group_780	hypothetical protein	23	1	0	0	0	0	64
MW1916	Transcriptional activator RinB [inparalogue];Transcriptional activator rinB;hypothetical protein	8	1	2	2	26	26	22
group_1147	mecA Amoxicillin	0	0	0	1	0	84	0
MW0030	Acyl dehydratase [inparalogue]	0	0	0	1	0	84	0
group_1061	Glycerophosphoryl diester phosphodiesterase [inparalogue]	0	0	0	1	0	84	0
group_886	phage protein	9	2	1	3	1	9	60
group_1398	hypothetical protein	0	0	0	1	0	83	0
MW0037	S aureus uracil DNA glycosylase inhibitor	0	0	0	1	0	83	0
MW0046	HNH endonuclease	0	0	0	1	0	83	0
truncatedhsdR		0	0	0	1	0	83	0
mecR1	truncated methicillin resistance protein MecR1 [inparalogue]	0	0	0	1	0	83	0
MW0028	3-hydroxy-3-methylglutaryl CoA synthase	0	0	0	1	0	83	0
group_902	hypothetical protein	11	0	0	1	3	9	60
MW0035	DUF1643 domain-containing protein	0	0	0	1	0	83	0
group_690	hypothetical protein	6	1	3	3	0	7	63
group_653	hypothetical protein	0	0	0	1	0	83	0
MW0036	DUF960 domain-containing protein;hypothetical protein	0	0	0	1	0	83	0
MW0040	Superfamily II helicase and inactivated derivatives	0	0	0	1	0	83	0
MW0045	Lactamase-B domain-containing protein	0	0	0	1	0	83	0
MW0042	ACP synthase	0	0	0	1	0	83	0
group_289	hypothetical protein	0	0	0	1	0	83	0
ccrA	cassette chromosome recombinase A	0	0	0	1	0	83	0
group_115	hypothetical protein	0	0	0	1	0	83	0
group_109	IS1182 family transposase	0	0	0	1	0	83	0
ccrB	cassette chromosome recombinase B	0	0	0	1	0	83	0
group_1196	hypothetical protein	0	0	0	0	0	83	0
group_1059	hypothetical protein	0	0	0	0	0	83	0
group_1060	hypothetical protein	0	0	0	0	0	82	0
