# Supplementary material for: Clade-specific adaptation and global spread of Staphylococcus aureus ST188 with emergence of a multidrug-resistant MRSA sublineage
Source: mSystems. 2025 Sep 24;11(1):e00848-25. doi: 10.1128/msystems.00848-25 (PMC12817943; doi:10.1128/msystems.00848-25)
Supplement: Table S4 — Clade-specific SNPs as identified by Scoary. [file msystems.00848-25-s0005.xlsx]

## Sheet: Sheet1
Table S4. Clade-specific SNPs as identified by Scoary
Clade	LOCUS_TAG	STRAND	NT_POS	AA_POS	Mutation	nt_effect	aa_effect	GENE	PRODUCT	Clade I (n=49)	Clade II (n=21)	Clade III (n=15)	Clade IV (n=38)	Clade V (n=65)	Clade VII (n=500)	Sensitivity	Specificity	Odds_ratio	Naive_p	Bonferroni_p	Benjamini_H_p
I	M2024_0187	+	237/1041	79/346	synonymous_variant	c.237T>C	p.Ala79Ala	mviM	Gfo/Idh/MocA family oxidoreductase	49	0	0	0	0	0	100	100	inf	9.24871e-80	3.37744e-75	8.44361e-76
I	M2024_0196	+	916/1764	306/587	missense_variant	c.916C>T	p.Pro306Ser	ugpQ1	Glycerophosphodiester phosphodiesterase	49	0	0	0	0	1	100	99.8682	inf	4.62435e-78	1.68872e-73	8.04153e-75
I	M2024_0199	-	595/1185	199/394	missense_variant	c.595G>T	p.Val199Phe	paaJ	Acetoacetyl-CoA thiolase	49	0	0	0	0	0	100	99.8682	inf	4.62435e-78	1.68872e-73	8.04153e-75
I	M2024_0442	+	275/1338	92/445	missense_variant	c.275C>T	p.Ser92Leu	ldcC	Aminotransferase class V-fold PLP-dependent enzyme	49	0	0	0	0	0	100	100	inf	9.24871e-80	3.37744e-75	8.44361e-76
I	M2024_0465	+	416/1527	139/508	missense_variant	c.416C>A	p.Ala139Glu	spoVB	Export protein for polysaccharides and teichoic acids	49	0	0	0	0	0	100	99.8682	inf	4.62435e-78	1.68872e-73	8.04153e-75
I	M2024_0545	-	282/453	94/150	synonymous_variant	c.282A>G	p.Gly94Gly	yjjB	ThrE-2 domain-containing protein	49	0	0	0	0	0	100	99.8682	inf	4.62435e-78	1.68872e-73	8.04153e-75
I	M2024_0900	+	459/3654	153/1217	synonymous_variant	c.459C>T	p.Tyr153Tyr	addA	ATP-dependent helicase/nuclease subunit A	49	0	0	0	0	0	100	100	inf	9.24871e-80	3.37744e-75	8.44361e-76
I	M2024_1558	-	1467/1767	489/588	synonymous_variant	c.1467T>A	p.Gly489Gly	aspS	aspartyl-tRNA synthetase	49	0	0	0	0	0	100	99.8682	inf	4.62435e-78	1.68872e-73	8.04153e-75
I	M2024_1634	-	32/771	11/256	missense_variant	c.32T>C	p.Ile11Thr	tauE	putative membrane transporter protein	49	0	0	0	0	0	100	99.8682	inf	4.62435e-78	1.68872e-73	8.04153e-75
I	M2024_1743	-	344/1038	115/345	missense_variant	c.344A>C	p.Asp115Ala	hemE	uroporphyrinogen decarboxylase	49	0	0	0	0	0	100	99.8682	inf	4.62435e-78	1.68872e-73	8.04153e-75
I	M2024_1743	-	343/1038	115/345	missense_variant	c.343G>A	p.Asp115Asn	hemE	uroporphyrinogen decarboxylase	49	0	0	0	0	0	100	99.8682	inf	4.62435e-78	1.68872e-73	8.04153e-75
I	M2024_1850	+	891/1224	297/407	synonymous_variant	c.891C>T	p.Ile297Ile	dapE	putative succinyl-diaminopimelate desuccinylase	49	0	0	0	0	0	100	99.8682	inf	4.62435e-78	1.68872e-73	8.04153e-75
I	M2024_2114	-	149/474	50/157	missense_variant	c.149A>G	p.Asp50Gly	yjgD	DUF1641 domain-containing protein	49	0	0	0	0	0	100	99.8682	inf	4.62435e-78	1.68872e-73	8.04153e-75
I	M2024_2170	-	1494/1599	498/532	synonymous_variant	c.1494A>T	p.Val498Val	lldP	L-lactate permease	49	0	0	0	0	0	100	99.8682	inf	4.62435e-78	1.68872e-73	8.04153e-75
I	M2024_2245	-	117/927	39/308	synonymous_variant	c.117C>T	p.Gly39Gly	wcaG	Epimerase	49	0	0	0	0	0	100	99.8682	inf	4.62435e-78	1.68872e-73	8.04153e-75
I	M2024_2266	-	182/816	61/271	missense_variant	c.182T>C	p.Val61Ala	opp-1D	oligopeptide transporter putative ATPase domain	49	0	0	0	0	0	100	100	inf	9.24871e-80	3.37744e-75	8.44361e-76
I	M2024_2397	-	961/1338	321/445	stop_gained	c.961C>T	p.Gln321*	argD	4-aminobutyrate aminotransferase	49	0	0	0	0	0	100	99.8682	inf	4.62435e-78	1.68872e-73	8.04153e-75
I	M2024_2414	-	891/2001	297/666	synonymous_variant	c.891G>A	p.Leu297Leu	MW2542	Putative hemin transport system permease protein HrtB	49	0	0	0	0	0	100	99.8682	inf	4.62435e-78	1.68872e-73	8.04153e-75
II	M2024_0200	-	515/2262	172/753	missense_variant	c.515T>A	p.Phe172Tyr	fadB	6-phosphogluconate dehydrogenase%2C decarboxylating	0	19	0	0	0	0	90.4762	100	inf	1.81601e-36	6.63172e-32	4.42114e-33
II	M2024_0296	-	412/1347	138/448	synonymous_variant	c.412T>C	p.Leu138Leu	ulaA	PTS system%2C L-ascorbate specific IIC component ulaA	0	21	0	0	0	0	100	100	inf	5.84179e-42	2.1333e-37	5.33326e-38
II	M2024_0594	+	592/1497	198/498	missense_variant	c.592A>G	p.Asn198Asp	mnhD2	Na+/H+ antiporter Mnh2 subunit D	0	21	0	0	0	0	100	100	inf	5.84179e-42	2.1333e-37	5.33326e-38
II	M2024_0879	-	211/357	71/118	synonymous_variant	c.211T>C	p.Leu71Leu	mnhG	Na+/H+ antiporter subunit	0	21	0	0	0	0	100	100	inf	5.84179e-42	2.1333e-37	5.33326e-38
II	M2024_1745	-	491/1224	164/407	missense_variant	c.491C>T	p.Thr164Ile	ecsB	ABC transporter permease	0	19	0	0	0	0	90.4762	100	inf	1.81601e-36	6.63172e-32	4.42114e-33
II	M2024_1850	+	914/1224	305/407	missense_variant	c.914A>C	p.Lys305Thr	dapE	putative succinyl-diaminopimelate desuccinylase	0	21	0	0	0	0	100	100	inf	5.84179e-42	2.1333e-37	5.33326e-38
II	M2024_1869	-	619/1080	207/359	missense_variant	c.619G>A	p.Val207Ile	yedE	Sulf-transp domain-containing protein	0	19	0	0	0	0	90.4762	100	inf	1.81601e-36	6.63172e-32	4.42114e-33
II	M2024_1974	+	1669/2133	557/710	missense_variant	c.1669G>C	p.Gly557Arg	bglG	EIIA	0	19	0	0	0	0	90.4762	100	inf	1.81601e-36	6.63172e-32	4.42114e-33
II	M2024_2036	-	869/1293	290/430	missense_variant	c.869A>T	p.Tyr290Phe	secY	preprotein translocase SecY subunit	0	19	0	0	0	0	90.4762	100	inf	1.81601e-36	6.63172e-32	4.42114e-33
II	M2024_2114	-	439/474	147/157	missense_variant	c.439C>G	p.Leu147Val	yjgD	DUF1641 domain-containing protein	0	19	0	0	0	0	90.4762	100	inf	1.81601e-36	6.63172e-32	4.42114e-33
II	M2024_2146	-	709/900	237/299	synonymous_variant	c.709T>C	p.Leu237Leu	yhaQ	ABC transporter ATP-binding protein	0	19	0	0	0	0	90.4762	100	inf	1.81601e-36	6.63172e-32	4.42114e-33
II	M2024_2152	+	154/492	52/163	missense_variant	c.154C>A	p.Arg52Ser	fadM	L-carnitine dehydrogenase	0	19	0	0	0	0	90.4762	100	inf	1.81601e-36	6.63172e-32	4.42114e-33
II	M2024_2310	+	286/1965	96/654	missense_variant	c.286C>T	p.Pro96Ser	fbp	fructose-bisphosphatase	0	19	0	0	0	0	90.4762	100	inf	1.81601e-36	6.63172e-32	4.42114e-33
II	M2024_2354	-	386/999	129/332	missense_variant	c.386G>A	p.Arg129Gln	MW2480	D-lactate dehydrogenase	0	19	0	0	0	0	90.4762	100	inf	1.81601e-36	6.63172e-32	4.42114e-33
III	M2024_2160	-	1369/1383	457/460	missense_variant	c.1369A>G	p.Thr457Ala	tcaA	TcaA protein	0	0	15	0	0	0	100	100	inf	3.64844e-32	1.33234e-27	6.66168e-28
IV	M2024_0023	+	413/2319	138/772	missense_variant	c.413T>A	p.Met138Lys	sasH	5'-nucleotidase	0	0	0	38	65	0	100	91.2987	inf	2.36727e-37	8.64478e-33	1.83932e-34
IV	M2024_0078	+	225/2238	75/745	missense_variant	c.225G>A	p.Met75Ile	xynB	putative HTH-type transcriptional regulator SACOL0084	0	0	0	38	0	0	100	100	inf	4.17572e-66	1.52489e-61	5.08297e-63
IV	M2024_0084	+	438/1398	146/465	synonymous_variant	c.438C>T	p.Gly146Gly		hypothetical protein	0	0	0	38	0	0	100	100	inf	4.17572e-66	1.52489e-61	5.08297e-63
IV	M2024_0115	+	1032/1179	344/392	synonymous_variant	c.1032C>A	p.Ile344Ile	drm	phosphopentomutase	0	0	0	38	0	0	100	100	inf	4.17572e-66	1.52489e-61	5.08297e-63
IV	M2024_0285	+	165/669	55/222	missense_variant	c.165T>A	p.Asp55Glu	nanE	Putative N-acetylmannosamine-6-phosphate 2-epimerase	0	0	0	38	0	0	100	100	inf	4.17572e-66	1.52489e-61	5.08297e-63
IV	M2024_0324	-	438/1161	146/386	synonymous_variant	c.438T>C	p.Asn146Asn	metC	Aminotransferase class I/II-fold pyridoxal phosphate-dependent enzyme	0	0	0	38	0	0	100	100	inf	4.17572e-66	1.52489e-61	5.08297e-63
IV	M2024_0435	+	846/1428	282/475	synonymous_variant	c.846A>G	p.Leu282Leu	treP	PTS enzyme II	0	0	0	38	0	0	100	100	inf	4.17572e-66	1.52489e-61	5.08297e-63
IV	M2024_0515	+	323/1077	108/358	missense_variant	c.323A>G	p.Glu108Gly	ilvE		0	0	0	38	0	0	100	100	inf	4.17572e-66	1.52489e-61	5.08297e-63
IV	M2024_0575	+	571/1011	191/336	missense_variant	c.571G>A	p.Ala191Thr	adh1	alcohol dehydrogenase I	0	0	0	38	0	0	100	100	inf	4.17572e-66	1.52489e-61	5.08297e-63
IV	M2024_0714	-	235/642	79/213	missense_variant	c.235G>A	p.Gly79Ser	yIH1	ABC transporter	0	0	0	38	0	0	100	100	inf	4.17572e-66	1.52489e-61	5.08297e-63
IV	M2024_0719	+	714/2532	238/843	synonymous_variant	c.714A>G	p.Ser238Ser	secA	preprotein translocase subunit	0	0	0	38	65	0	100	91.5584	inf	9.58613e-38	3.50066e-33	8.14108e-35
IV	M2024_0725	+	1095/2847	365/948	synonymous_variant	c.1095T>C	p.Gly365Gly	uvrA	exinuclease ABC subunit A	0	0	0	38	0	0	100	100	inf	4.17572e-66	1.52489e-61	5.08297e-63
IV	M2024_0725	+	2727/2847	909/948	synonymous_variant	c.2727C>A	p.Gly909Gly	uvrA	exinuclease ABC subunit A	0	0	0	38	0	0	100	100	inf	4.17572e-66	1.52489e-61	5.08297e-63
IV	M2024_0878	-	238/1155	80/384	missense_variant	c.238A>C	p.Asn80His	ndh	FAD-dependent oxidoreductase	0	0	0	38	0	0	100	100	inf	4.17572e-66	1.52489e-61	5.08297e-63
IV	M2024_0954	+	621/804	207/267	synonymous_variant	c.621G>A	p.Ala207Ala	terC	Integral membrane protein%2C YkoY family	0	0	0	38	65	0	100	91.5584	inf	9.58613e-38	3.50066e-33	8.14108e-35
IV	M2024_1042	+	542/3453	181/1150	missense_variant	c.542A>C	p.Glu181Ala	pycA	pyruvate carboxylase	0	0	0	36	0	0	94.7368	100	inf	1.24272e-60	4.53816e-56	1.41818e-57
IV	M2024_1066	+	1889/2403	630/800	missense_variant	c.1889A>G	p.Asp630Gly	pheT	Phe-tRNA synthetase beta chain	0	0	0	38	0	0	100	100	inf	4.17572e-66	1.52489e-61	5.08297e-63
IV	M2024_1270	+	575/1518	192/505	missense_variant	c.575A>G	p.His192Arg	katA	Catalase	0	0	0	38	0	0	100	100	inf	4.17572e-66	1.52489e-61	5.08297e-63
IV	M2024_1313	-	468/777	156/258	missense_variant	c.468A>G	p.Ile156Met	opp-2D	oligopeptide transport ATPase	0	0	0	38	65	0	100	91.5584	inf	9.58613e-38	3.50066e-33	8.14108e-35
IV	M2024_1313	-	49/777	17/258	missense_variant	c.49G>A	p.Glu17Lys	opp-2D	oligopeptide transport ATPase	0	0	0	38	65	0	100	91.5584	inf	9.58613e-38	3.50066e-33	8.14108e-35
IV	M2024_1341	-	1165/1887	389/628	missense_variant	c.1165A>T	p.Thr389Ser	norD	Aerobic cobaltochelatase subunit CobT	0	0	0	38	0	0	100	100	inf	4.17572e-66	1.52489e-61	5.08297e-63
IV	M2024_1450	-	1303/1422	435/473	missense_variant	c.1303T>A	p.Leu435Ile	lpdA	Dihydrolipoyl dehydrogenase	0	0	0	38	0	0	100	100	inf	4.17572e-66	1.52489e-61	5.08297e-63
IV	M2024_1563	-	35/519	12/172	missense_variant	c.35A>G	p.Asp12Gly	apt	adenine phosphoribosyl transferase	0	0	0	38	0	0	100	100	inf	4.17572e-66	1.52489e-61	5.08297e-63
IV	M2024_1625	-	339/1299	113/432	synonymous_variant	c.339T>C	p.Gly113Gly	ytoI	Cobalt-dependent inorganic pyrophosphatase	0	0	0	38	0	0	100	100	inf	4.17572e-66	1.52489e-61	5.08297e-63
IV	M2024_1628	+	30/1056	10/351	synonymous_variant	c.30A>G	p.Glu10Glu	pepP	putative peptidase SACOL1756	0	0	0	38	65	0	100	91.2987	inf	2.36727e-37	8.64478e-33	1.83932e-34
IV	M2024_1752	-	1621/2937	541/978	missense_variant	c.1621C>T	p.Leu541Phe	yhaN	AAA-27 domain-containing protein	0	0	0	38	0	0	100	100	inf	4.17572e-66	1.52489e-61	5.08297e-63
IV	M2024_1806	-	705/948	235/315	synonymous_variant	c.705T>C	p.Ile235Ile	dagK	Diacylglycerol kinase	0	0	0	38	0	0	100	100	inf	4.17572e-66	1.52489e-61	5.08297e-63
IV	M2024_1865	-	100/1485	34/494	missense_variant	c.100C>T	p.Arg34Cys	scrB	sucrose-6-phosphate hydrolase	0	0	0	38	0	1	100	99.8701	inf	1.62853e-64	5.94707e-60	1.91841e-61
IV	M2024_1902	+	44/2658	15/885	missense_variant	c.44C>T	p.Ser15Phe	kdpD	sensor protein KdpD	0	0	0	38	65	0	100	91.5584	inf	9.58613e-38	3.50066e-33	8.14108e-35
IV	M2024_1939	-	94/837	32/278	missense_variant	c.94G>T	p.Val32Leu	prmC	Release factor glutamine methyltransferase	0	0	0	38	0	0	100	100	inf	4.17572e-66	1.52489e-61	5.08297e-63
IV	M2024_2052	-	76/279	26/92	missense_variant	c.76G>A	p.Glu26Lys	rpsS	30S ribosomal protein S19	0	0	0	38	0	0	100	100	inf	4.17572e-66	1.52489e-61	5.08297e-63
IV	M2024_2088	-	674/771	225/256	missense_variant	c.674C>T	p.Ala225Val	MW2199	Acetyltransferase	0	0	0	30	0	0	78.9474	100	inf	1.34081e-47	4.89637e-43	1.44011e-44
IV	M2024_2163	-	98/666	33/221	missense_variant	c.98A>G	p.Glu33Gly	hrtA	Putative hemin import ATP-binding protein HrtA	0	0	0	38	0	0	100	100	inf	4.17572e-66	1.52489e-61	5.08297e-63
IV	M2024_2182	+	154/384	52/127	missense_variant	c.154A>G	p.Ile52Val	MW2300	DUF1722 domain-containing protein	0	0	0	38	0	0	100	100	inf	4.17572e-66	1.52489e-61	5.08297e-63
IV	M2024_2428	-	612/1236	204/411	synonymous_variant	c.612C>T	p.Ile204Ile	arcA	arginine deiminase	0	0	0	38	65	0	100	91.5584	inf	9.58613e-38	3.50066e-33	8.14108e-35
IV	M2024_2463	-	1099/2046	367/681	stop_gained	c.1099A>T	p.Lys367*	lip	triacylglycerol lipase precursor	0	0	0	38	0	0	100	100	inf	4.17572e-66	1.52489e-61	5.08297e-63
V	M2024_0023	+	413/2319	138/772	missense_variant	c.413T>A	p.Met138Lys	sasH	5'-nucleotidase	0	0	0	38	65	0	100	94.6164	inf	1.94797e-68	7.11361e-64	1.61673e-65
V	M2024_0064	-	82/915	28/304	missense_variant	c.82A>C	p.Lys28Gln		hypothetical protein	0	0	0	0	65	1	100	99.8654	inf	8.0005e-96	2.92162e-91	2.43469e-92
V	M2024_0104	+	253/972	85/323	missense_variant	c.253G>A	p.Val85Ile	MW0102	NAD-dependent epimerase/dehydratase family protein	0	0	0	0	56	0	86.1538	100	inf	2.44851e-77	8.94146e-73	3.88759e-74
V	M2024_0172	+	272/924	91/307	missense_variant	c.272C>A	p.Ala91Asp		hypothetical protein	0	0	0	0	52	0	80	100	inf	4.62401e-70	1.6886e-65	5.44709e-67
V	M2024_0254	+	160/4449	54/1482	missense_variant	c.160G>A	p.Ala54Thr	essC	Type VII secretion system	0	0	0	0	65	0	100	100	inf	1.2122e-97	4.4267e-93	4.4267e-94
V	M2024_0254	+	1695/4449	565/1482	synonymous_variant	c.1695C>A	p.Gly565Gly	essC	Type VII secretion system	0	0	0	0	65	0	100	100	inf	1.2122e-97	4.4267e-93	4.4267e-94
V	M2024_0464	+	2672/3507	891/1168	missense_variant	c.2672C>T	p.Thr891Ile	mfd	transcription-repair coupling factor	0	0	0	0	65	0	100	100	inf	1.2122e-97	4.4267e-93	4.4267e-94
V	M2024_0719	+	714/2532	238/843	synonymous_variant	c.714A>G	p.Ser238Ser	secA	preprotein translocase subunit	0	0	0	38	65	0	100	94.8856	inf	2.78282e-69	1.01623e-64	2.54058e-66
V	M2024_0922	+	815/1083	272/360	missense_variant	c.815T>A	p.Leu272Gln	oppD		0	0	0	0	65	0	100	100	inf	1.2122e-97	4.4267e-93	4.4267e-94
V	M2024_0954	+	621/804	207/267	synonymous_variant	c.621G>A	p.Ala207Ala	terC	Integral membrane protein%2C YkoY family	0	0	0	38	65	0	100	94.8856	inf	2.78282e-69	1.01623e-64	2.54058e-66
V	M2024_1136	-	1077/1698	359/565	synonymous_variant	c.1077T>A	p.Pro359Pro	rqcH	Rqc2-like protein RqcH	0	0	0	0	65	0	100	100	inf	1.2122e-97	4.4267e-93	4.4267e-94
V	M2024_1229	+	461/918	154/305	missense_variant	c.461C>A	p.Thr154Lys	pldB	Lysophospholipase L2	0	0	0	0	52	0	80	100	inf	4.62401e-70	1.6886e-65	5.44709e-67
V	M2024_1229	+	462/918	154/305	synonymous_variant	c.462A>T	p.Thr154Thr	pldB	Lysophospholipase L2	0	0	0	0	52	0	80	100	inf	4.62401e-70	1.6886e-65	5.44709e-67
V	M2024_1252	-	501/1026	167/341	synonymous_variant	c.501G>A	p.Gln167Gln	gLY1	Aminotransferase class I/II-fold pyridoxal phosphate-dependent enzyme	0	0	0	0	56	0	86.1538	100	inf	2.44851e-77	8.94146e-73	3.88759e-74
V	M2024_1278	+	1646/1989	549/662	missense_variant	c.1646C>T	p.Thr549Ile	tkt	transketolase	0	0	0	0	59	0	90.7692	100	inf	2.91349e-83	1.06395e-78	7.09298e-80
V	M2024_1306	+	169/1215	57/404	stop_gained	c.169G>T	p.Glu57*	trpB	tryptophan synthase beta chain	0	0	0	0	52	0	80	100	inf	4.62401e-70	1.6886e-65	5.44709e-67
V	M2024_1313	-	468/777	156/258	missense_variant	c.468A>G	p.Ile156Met	opp-2D	oligopeptide transport ATPase	0	0	0	38	65	0	100	94.8856	inf	2.78282e-69	1.01623e-64	2.54058e-66
V	M2024_1313	-	49/777	17/258	missense_variant	c.49G>A	p.Glu17Lys	opp-2D	oligopeptide transport ATPase	0	0	0	38	65	0	100	94.8856	inf	2.78282e-69	1.01623e-64	2.54058e-66
V	M2024_1432	-	61/249	21/82	missense_variant	c.61G>T	p.Val21Leu		hypothetical protein	0	0	0	0	52	0	80	100	inf	4.62401e-70	1.6886e-65	5.44709e-67
V	M2024_1467	-	185/1347	62/448	missense_variant	c.185G>T	p.Ser62Ile	gcvPA	putative glycine dehydrogenase (decarboxylating) subunit 1	0	0	0	0	56	0	86.1538	100	inf	2.44851e-77	8.94146e-73	3.88759e-74
V	M2024_1492	-	887/1800	296/599	missense_variant	c.887C>T	p.Thr296Ile	dnaG	DNA primase	0	0	0	0	59	0	90.7692	100	inf	2.91349e-83	1.06395e-78	7.09298e-80
V	M2024_1628	+	30/1056	10/351	synonymous_variant	c.30A>G	p.Glu10Glu	pepP	putative peptidase SACOL1756	0	0	0	38	65	0	100	94.6164	inf	1.94797e-68	7.11361e-64	1.61673e-65
V	M2024_1643	+	1424/1605	475/534	missense_variant	c.1424C>T	p.Ala475Val	serA	D-3-phosphoglycerate dehydrogenase	0	0	0	0	65	1	100	99.8654	inf	8.0005e-96	2.92162e-91	2.43469e-92
V	M2024_1675	-	5591/6561	1864/2186	missense_variant	c.5591T>C	p.Val1864Ala	sasC	cell wall surface anchor family protein	0	0	0	0	56	0	86.1538	100	inf	2.44851e-77	8.94146e-73	3.88759e-74
V	M2024_1675	-	4081/6561	1361/2186	missense_variant	c.4081G>A	p.Ala1361Thr	sasC	cell wall surface anchor family protein	0	0	0	0	52	0	80	100	inf	4.62401e-70	1.6886e-65	5.44709e-67
V	M2024_1808	-	10/1458	4/485	missense_variant	c.10C>T	p.Arg4Cys	gatA	Glutamyl-tRNA(Gln) amidotransferase subunit A	0	0	0	0	56	0	86.1538	100	inf	2.44851e-77	8.94146e-73	3.88759e-74
V	M2024_1824	+	478/795	160/264	missense_variant	c.478A>G	p.Ile160Val	pheA2	Prephenate dehydratase	0	0	0	0	52	0	80	100	inf	4.62401e-70	1.6886e-65	5.44709e-67
V	M2024_1897	-	588/1584	196/527	synonymous_variant	c.588T>C	p.Asn196Asn	ydbT	Bacterial membrane flanked domain protein	0	0	0	0	51	0	78.4615	100	inf	2.50027e-68	9.13049e-64	1.98489e-65
V	M2024_1902	+	44/2658	15/885	missense_variant	c.44C>T	p.Ser15Phe	kdpD	sensor protein KdpD	0	0	0	38	65	0	100	94.8856	inf	2.78282e-69	1.01623e-64	2.54058e-66
V	M2024_1918	-	61/696	21/231	missense_variant	c.61G>A	p.Ala21Thr	sceD	lytic transglycosylase SceD	0	0	0	0	65	0	100	100	inf	1.2122e-97	4.4267e-93	4.4267e-94
V	M2024_1946	-	67/1260	23/419	missense_variant	c.67G>T	p.Ala23Ser	murZ	UDP-N-acetylglucosamine 1-carboxylvinyl transferase 2	0	0	0	0	65	0	100	100	inf	1.2122e-97	4.4267e-93	4.4267e-94
V	M2024_2115	-	673/3039	225/1012	missense_variant	c.673G>A	p.Ala225Thr	yjgC	Putative formate dehydrogenase MW2229	0	0	0	0	58	0	89.2308	100	inf	3.12159e-81	1.13994e-76	6.70555e-78
V	M2024_2130	+	195/765	65/254	synonymous_variant	c.195T>C	p.Asp65Asp	rpiR	Helix-turn-helix domain%2C rpiR family protein	0	0	0	0	65	0	100	100	inf	1.2122e-97	4.4267e-93	4.4267e-94
V	M2024_2345	-	74/1995	25/664	missense_variant	c.74A>G	p.Tyr25Cys	feoB		0	0	0	0	58	0	89.2308	100	inf	3.12159e-81	1.13994e-76	6.70555e-78
V	M2024_2428	-	612/1236	204/411	synonymous_variant	c.612C>T	p.Ile204Ile	arcA	arginine deiminase	0	0	0	38	65	0	100	94.8856	inf	2.78282e-69	1.01623e-64	2.54058e-66
V	M2024_2476	-	1127/1713	376/570	missense_variant	c.1127G>A	p.Arg376Gln	gsiA	Putative ABC transporter ATP-binding protein SA2476	0	0	0	0	65	2	100	99.5962	inf	6.07505e-93	2.21849e-88	1.70653e-89
VII	M2024_0008	+	952/1515	318/504	missense_variant	c.952G>A	p.Ala318Thr	hutH	histidine ammonia-lyase	0	0	0	0	0	460	92	100	inf	1.11832e-179	4.08388e-175	2.91706e-176
VII	M2024_0487	+	93/1365	31/454	synonymous_variant	c.93T>C	p.Asn31Asn	radA		0	0	0	0	0	437	87.4	100	inf	2.85914e-160	1.0441e-155	3.16394e-157
VII	M2024_0528	-	620/666	207/221	missense_variant	c.620G>A	p.Ser207Asn	bshB2	1D-myo-inositol 2-acetamido-2-deoxy-alpha-D-glucopyranoside deacetylase	0	0	0	0	0	437	87.4	100	inf	2.85914e-160	1.0441e-155	3.16394e-157
VII	M2024_0582	+	463/801	155/266	missense_variant	c.463T>C	p.Tyr155His	menH	3-oxoadipate enol-lactonase	0	0	0	0	0	460	92	100	inf	1.11832e-179	4.08388e-175	2.91706e-176
VII	M2024_0691	+	293/543	98/180	missense_variant	c.293C>T	p.Ser98Leu	yorC	Putative 5'(3')-deoxyribonucleotidase	0	0	0	0	0	480	96	100	inf	9.64214e-201	3.52112e-196	3.91235e-197
VII	M2024_0716	+	914/1083	305/360	missense_variant	c.914C>T	p.Thr305Ile	comFA	ComF operon protein 1	0	0	0	0	0	480	96	100	inf	9.64214e-201	3.52112e-196	3.91235e-197
VII	M2024_0752	+	955/1539	319/512	missense_variant	c.955G>T	p.Ala319Ser	vWbp	secreted von Willebrand factor-binding protein precursor	0	0	0	1	0	437	87.4	99.6753	2129.51	1.04013e-157	3.79836e-153	1.11716e-154
VII	M2024_0946	+	858/1569	286/522	synonymous_variant	c.858A>G	p.Ser286Ser	alsT	Sodium/proton-dependent alanine transporter	0	0	0	0	0	437	87.4	100	inf	2.85914e-160	1.0441e-155	3.16394e-157
VII	M2024_1032	+	491/1020	164/339	missense_variant	c.491A>C	p.Tyr164Ser	MW0986	DUF4064 domain-containing protein	0	0	0	0	0	437	87.4	100	inf	2.85914e-160	1.0441e-155	3.16394e-157
VII	M2024_1136	-	835/1698	279/565	missense_variant	c.835G>A	p.Ala279Thr	rqcH	Rqc2-like protein RqcH	0	0	0	0	0	437	87.4	100	inf	2.85914e-160	1.0441e-155	3.16394e-157
VII	M2024_1150	+	236/645	79/214	missense_variant	c.236C>T	p.Ala79Val	cfxE		0	0	0	0	0	437	87.4	100	inf	2.85914e-160	1.0441e-155	3.16394e-157
VII	M2024_1198	+	219/351	73/116	synonymous_variant	c.219C>T	p.Phe73Phe	rbfA	ribosome-binding factor A	0	0	0	0	0	460	92	100	inf	1.11832e-179	4.08388e-175	2.91706e-176
VII	M2024_1304	+	77/783	26/260	missense_variant	c.77C>T	p.Thr26Ile	trpC	indole-3-glycerol phosphate synthase	0	0	0	0	0	480	96	100	inf	9.64214e-201	3.52112e-196	3.91235e-197
VII	M2024_1389	-	790/2694	264/897	missense_variant	c.790G>A	p.Asp264Asn	dinG	probable ATP-dependent DNA helicase dinG	0	0	0	0	0	437	87.4	100	inf	2.85914e-160	1.0441e-155	3.16394e-157
VII	M2024_1466	-	312/1473	104/490	synonymous_variant	c.312A>G	p.Leu104Leu	gcvPB	putative glycine dehydrogenase (decarboxylating) subunit 2	0	0	0	0	0	437	87.4	100	inf	2.85914e-160	1.0441e-155	3.16394e-157
VII	M2024_1488	-	436/1347	146/448	missense_variant	c.436C>T	p.His146Tyr	cshB	DEAD-box ATP-dependent RNA helicase CshB	0	0	0	0	0	437	87.4	100	inf	2.85914e-160	1.0441e-155	3.16394e-157
VII	M2024_1670	-	670/1410	224/469	missense_variant	c.670G>T	p.Ala224Ser	sapep	Mn(2+)-dependent dipeptidase Sapep	0	0	0	0	0	433	86.6	100	inf	3.02467e-157	1.10455e-152	3.06819e-154
VII	M2024_1752	-	470/2937	157/978	missense_variant	c.470C>T	p.Ser157Leu	yhaN	AAA-27 domain-containing protein	0	0	0	0	0	437	87.4	100	inf	2.85914e-160	1.0441e-155	3.16394e-157
VII	M2024_1866	-	664/951	222/316	missense_variant	c.664G>A	p.Asp222Asn	scrR	sucrose operon repressor	0	0	0	0	0	460	92	100	inf	1.11832e-179	4.08388e-175	2.91706e-176
VII	M2024_1933	-	349/1128	117/375	missense_variant	c.349G>A	p.Val117Ile	mnaA	UDP-GlcNAc 2-epimerase	0	0	0	0	0	460	92	100	inf	1.11832e-179	4.08388e-175	2.91706e-176
VII	M2024_1958	-	945/1302	315/433	synonymous_variant	c.945C>T	p.Asn315Asn	pdp	pyrimidine nucleoside phosphorylase	0	0	0	0	0	437	87.4	100	inf	2.85914e-160	1.0441e-155	3.16394e-157
VII	M2024_2079	-	236/486	79/161	missense_variant	c.236A>G	p.Asp79Gly	mobB	probable molybdopterin-guanine dinucleotide biosynthesis mobB	0	0	0	0	0	437	87.4	100	inf	2.85914e-160	1.0441e-155	3.16394e-157
VII	M2024_2229	-	968/1008	323/335	missense_variant	c.968A>G	p.Glu323Gly	bioB	biotin synthase	0	0	0	0	0	437	87.4	100	inf	2.85914e-160	1.0441e-155	3.16394e-157
VII	M2024_2254	+	997/1353	333/450	missense_variant	c.997G>T	p.Asp333Tyr	pnbA	Carboxylic ester hydrolase	0	0	0	0	0	437	87.4	100	inf	2.85914e-160	1.0441e-155	3.16394e-157
VII	M2024_2396	+	1326/1449	442/482	synonymous_variant	c.1326A>G	p.Gly442Gly	potE	Amino acid permease	0	0	0	0	0	437	87.4	100	inf	2.85914e-160	1.0441e-155	3.16394e-157
VII	M2024_2436	-	1334/2982	445/993	missense_variant	c.1334C>T	p.Thr445Met	yhgE	DUF3533 domain-containing protein	0	0	0	0	0	480	96	100	inf	9.64214e-201	3.52112e-196	3.91235e-197
VII	M2024_2441	-	1481/1509	494/502	missense_variant	c.1481C>T	p.Thr494Ile	gtfA	UDP-N-acetylglucosamine--peptide N-acetylglucosaminyltransferase GtfA subunit	0	0	0	0	0	480	96	100	inf	9.64214e-201	3.52112e-196	3.91235e-197
VII	M2024_2463	-	1894/2046	632/681	missense_variant	c.1894A>G	p.Thr632Ala	lip	triacylglycerol lipase precursor	0	0	0	0	0	437	87.4	100	inf	2.85914e-160	1.0441e-155	3.16394e-157
